# Supplementary material for: The effect of Dnaaf5 gene dosage on primary ciliary dyskinesia phenotypes
Source: JCI Insight. 2023 Jun 8;8(11):e168836. doi: 10.1172/jci.insight.168836 (PMC10393236; doi:10.1172/jci.insight.168836)
Supplement: Supplemental table 2 [file jciinsight-8-168836-s126.xlsx]

## Sheet: full list
Description	Gene names	Fold change	-Log P
PIH1 domain-containing protein 1 (Fragment) OS=Mus musculus GN=Pih1d1 PE=1 SV=1	Pih1d1	-2.15698	3.78868
Dynein, axonemal, heavy chain 11 OS=Mus musculus GN=Dnah11 PE=1 SV=2	Dnah11	-1.83432	5.23813
Protein Flattop OS=Mus musculus GN=Cfap126 PE=1 SV=2	Cfap126	-1.8328	3.6336
Zinc finger protein 106 OS=Mus musculus GN=Zfp106 PE=1 SV=1	Zfp106	-1.80179	2.74924
Sulfotransferase 1 family member D1 OS=Mus musculus GN=Sult1d1 PE=1 SV=1	Sult1d1	-1.73639	2.65359
Plexin-C1 OS=Mus musculus GN=Plxnc1 PE=1 SV=1	Plxnc1	-1.68998	3.15612
rRNA methyltransferase 3, mitochondrial OS=Mus musculus GN=Mrm3 PE=2 SV=1	Mrm3	-1.5734	5.51959
Oxysterol-binding protein-related protein 9 OS=Mus musculus GN=Osbpl9 PE=1 SV=1	Osbpl9	-1.52857	2.5636
Villin-1 OS=Mus musculus GN=Vil1 PE=1 SV=3	Vil1	-1.52614	2.63157
Dynein heavy chain 5, axonemal OS=Mus musculus GN=Dnah5 PE=1 SV=2	Dnah5	-1.4658	4.92812
Histone-lysine N-methyltransferase 2C (Fragment) OS=Mus musculus GN=Kmt2c PE=1 SV=8	Kmt2c	-1.43119	2.78108
Axonemal dynein light intermediate polypeptide 1 OS=Mus musculus GN=Dnali1 PE=1 SV=1	Dnali1	-1.35486	3.43966
Phosphoglycerate mutase 1 OS=Mus musculus GN=Pgam1 PE=1 SV=3	Pgam1	-1.26701	3.34248
NME/NM23 family member 9 OS=Mus musculus GN=Nme9 PE=1 SV=1	Nme9	-1.26668	3.76479
Centrosomal protein of 78 kDa OS=Mus musculus GN=Cep78 PE=2 SV=1	Cep78	-1.25796	4.19414
Protein DPCD OS=Mus musculus GN=Dpcd PE=1 SV=1	Dpcd	-1.2289	9.80207
Target of rapamycin complex 2 subunit MAPKAP1 OS=Mus musculus GN=Mapkap1 PE=1 SV=1	Mapkap1	-1.20587	0.789481
Coiled-coil domain-containing protein 151 OS=Mus musculus GN=Ccdc151 PE=1 SV=1	Ccdc151	-1.19252	5.89435
Plasma protease C1 inhibitor OS=Mus musculus GN=Serping1 PE=1 SV=3	Serping1	-1.18873	1.94787
Procollagen C-endopeptidase enhancer 1 OS=Mus musculus GN=Pcolce PE=1 SV=2	Pcolce	-1.18283	1.09012
Tetraspanin-8 OS=Mus musculus GN=Tspan8 PE=1 SV=1	Tspan8	-1.16132	1.99151
PDZ domain-containing protein GIPC2 OS=Mus musculus GN=Gipc2 PE=1 SV=1	Gipc2	-1.1395	3.77421
Adenylate kinase isoenzyme 1 OS=Mus musculus GN=Ak1 PE=1 SV=1	Ak1	-1.11001	5.68409
Uncharacterized protein C7orf57 homolog OS=Mus musculus GN=Gm11992 PE=1 SV=1	Gm11992	-1.1086	2.85481
Centrosomal protein of 162 kDa OS=Mus musculus GN=Cep162 PE=1 SV=2	Cep162	-1.08399	1.22622
DNA segment, Chr 6, Wayne State University 176, expressed, isoform CRA_f OS=Mus musculus GN=Fam3c PE=1 SV=1	Fam3c	-1.0595	1.93011
Dynein intermediate chain 2, axonemal OS=Mus musculus GN=Dnai2 PE=1 SV=2	Dnai2	-1.05106	3.13934
Bardet-Biedl syndrome 7 protein homolog OS=Mus musculus GN=Bbs7 PE=1 SV=1	Bbs7	-1.04992	4.08363
Guanine nucleotide-binding protein G(s) subunit alpha isoforms short OS=Mus musculus GN=Gnas PE=1 SV=1	Gnas	-1.04064	2.58452
N-acetylglucosamine-6-sulfatase OS=Mus musculus GN=Gns PE=1 SV=1	Gns	-1.02856	3.3589
Glutathione S-transferase OS=Mus musculus GN=Gstm2 PE=1 SV=1	Gstm2	-0.999452	5.97447
Dynein, axonemal, heavy chain 9 OS=Mus musculus GN=Dnah9 PE=1 SV=1	Dnah9	-0.989875	2.19051
MCG140354 OS=Mus musculus GN=Sec14l3 PE=1 SV=1	Sec14l3	-0.983153	2.55594
Ovostatin homolog OS=Mus musculus GN=Ovos PE=2 SV=2	Ovos	-0.98246	1.11778
Uncharacterized protein C1orf87 homolog OS=Mus musculus GN=Gm12695 PE=4 SV=1	Gm12695	-0.970684	3.9715
LisH domain-containing protein ARMC9 OS=Mus musculus GN=Armc9 PE=1 SV=1	Armc9	-0.961578	1.88886
Cytochrome c oxidase subunit 5B, mitochondrial OS=Mus musculus GN=Cox5b PE=1 SV=1	Cox5b	-0.958473	1.46593
Heat shock protein 105 kDa OS=Mus musculus GN=Hsph1 PE=1 SV=1	Hsph1	-0.954462	6.65348
Mucin 1, transmembrane OS=Mus musculus GN=Muc1 PE=1 SV=1	Muc1	-0.946263	1.78738
Adenylate kinase 7 OS=Mus musculus GN=Ak7 PE=1 SV=1	Ak7	-0.922054	3.96063
NAD(P)H dehydrogenase [quinone] 1 OS=Mus musculus GN=Nqo1 PE=1 SV=3	Nqo1	-0.904777	4.47074
EF-hand calcium-binding domain-containing protein 1 OS=Mus musculus GN=Efcab1 PE=2 SV=1	Efcab1	-0.898709	5.09264
Ccdc19 protein OS=Mus musculus GN=Cfap45 PE=1 SV=1	Cfap45	-0.897812	2.28785
Cilia- and flagella-associated protein 251 OS=Mus musculus GN=Wdr66 PE=1 SV=1	Wdr66	-0.896334	4.74321
DNA-directed RNA polymerase III subunit RPC2 OS=Mus musculus GN=Polr3b PE=1 SV=2	Polr3b	-0.889209	0.692836
Methylcrotonoyl-CoA carboxylase beta chain, mitochondrial OS=Mus musculus GN=Mccc2 PE=1 SV=1	Mccc2	-0.884762	2.66494
Renin receptor OS=Mus musculus GN=Atp6ap2 PE=1 SV=2	Atp6ap2	-0.874598	1.46753
Carcinoembryonic antigen-related cell adhesion molecule 1 OS=Mus musculus GN=Ceacam1 PE=1 SV=1	Ceacam1	-0.863444	2.12085
Cysteine sulfinic acid decarboxylase OS=Mus musculus GN=Csad PE=1 SV=1	Csad	-0.858912	3.62428
Calmodulin-3 OS=Mus musculus GN=Calm3 PE=1 SV=1	Calm3	-0.852212	5.8836
IQ domain-containing protein G OS=Mus musculus GN=Iqcg PE=1 SV=1	Iqcg	-0.847134	2.1625
DPY30 domain-containing 2 OS=Mus musculus GN=Dydc2 PE=1 SV=1	Dydc2	-0.841821	3.65205
CD82 antigen OS=Mus musculus GN=Cd82 PE=1 SV=1	Cd82	-0.841654	1.84848
Serpin B11 OS=Mus musculus GN=Serpinb11 PE=2 SV=1	Serpinb11	-0.831479	0.972979
Alcohol dehydrogenase 1 OS=Mus musculus GN=Adh1 PE=1 SV=2	Adh1	-0.826464	2.67912
Guanine nucleotide-binding protein G(I)/G(S)/G(O) subunit gamma-5 OS=Mus musculus GN=Gng5 PE=1 SV=2	Gng5	-0.822291	4.39166
Tubulin polymerization-promoting protein family member 3 OS=Mus musculus GN=Tppp3 PE=1 SV=1	Tppp3	-0.820824	6.1268
Pumilio homolog 1 OS=Mus musculus GN=Pum1 PE=1 SV=1	Pum1	-0.813683	2.49249
2',3'-cyclic-nucleotide 3'-phosphodiesterase OS=Mus musculus GN=Cnp PE=1 SV=3	Cnp	-0.812872	6.98601
Epithelial cell-transforming sequence 2 oncogene-like OS=Mus musculus GN=Ect2l PE=1 SV=2	Ect2l	-0.812602	5.33214
Retinal dehydrogenase 1 OS=Mus musculus GN=Aldh1a1 PE=1 SV=5	Aldh1a1	-0.809916	3.93513
Bardet-Biedl syndrome 4 protein homolog OS=Mus musculus GN=Bbs4 PE=1 SV=1	Bbs4	-0.809113	4.05807
Calcyclin-binding protein (Fragment) OS=Mus musculus GN=Cacybp PE=1 SV=1	Cacybp	-0.806762	6.16958
Regulator of microtubule dynamics protein 1 OS=Mus musculus GN=Rmdn1 PE=1 SV=2	Rmdn1	-0.800017	4.07802
Protein S100-A13 OS=Mus musculus GN=S100a13 PE=1 SV=1	S100a13	-0.790149	1.79866
Sorting nexin 3, isoform CRA_b OS=Mus musculus GN=Snx3 PE=1 SV=1	Snx3	-0.788947	4.69216
Cyp2a4 protein OS=Mus musculus GN=Cyp2a5 PE=1 SV=1	Cyp2a5	-0.787525	1.51159
DnaJ homolog subfamily B member 6 OS=Mus musculus GN=Dnajb6 PE=1 SV=4	Dnajb6	-0.785067	2.52013
Histidine triad nucleotide-binding protein 2, mitochondrial OS=Mus musculus GN=Hint2 PE=1 SV=1	Hint2	-0.778108	3.63928
Protein bicaudal D homolog 1 OS=Mus musculus GN=Bicd1 PE=1 SV=2	Bicd1	-0.777673	1.87778
Stabilizer of axonemal microtubules 2 OS=Mus musculus GN=Saxo2 PE=2 SV=2	Saxo2	-0.776911	3.7366
Coiled-coil domain-containing protein 173 OS=Mus musculus GN=Ccdc173 PE=2 SV=1	Ccdc173	-0.774907	2.47145
MCG130705, isoform CRA_a OS=Mus musculus GN=2410004P03Rik PE=4 SV=1	2410004P03Rik	-0.756419	1.76934
Riboflavin kinase OS=Mus musculus GN=Rfk PE=1 SV=2	Rfk	-0.755903	5.36644
EF-hand domain containing 1 OS=Mus musculus GN=Efhc1 PE=1 SV=1	Efhc1	-0.740147	2.79785
Brain acid soluble protein 1 OS=Mus musculus GN=Basp1 PE=1 SV=3	Basp1	-0.735463	2.78054
Aldehyde dehydrogenase, cytosolic 1 OS=Mus musculus GN=Aldh1a7 PE=1 SV=1	Aldh1a7	-0.733425	6.08913
Armadillo repeat-containing protein 4 OS=Mus musculus GN=Armc4 PE=1 SV=1	Armc4	-0.733052	3.57302
Dynein light chain 1, cytoplasmic OS=Mus musculus GN=Dynll1 PE=1 SV=1	Dynll1	-0.730268	3.39643
POC1 centriolar protein homolog A OS=Mus musculus GN=Poc1a PE=2 SV=2	Poc1a	-0.717308	3.49688
Tubby-related protein 3 OS=Mus musculus GN=Tulp3 PE=1 SV=1	Tulp3	-0.717187	2.6834
Leucine zipper transcription factor-like protein 1 (Fragment) OS=Mus musculus GN=Lztfl1 PE=1 SV=1	Lztfl1	-0.710408	4.786
Gene model 765, (NCBI) OS=Mus musculus GN=Gm765 PE=2 SV=1	Gm765	-0.707058	1.13225
Centrosomal protein of 131 kDa OS=Mus musculus GN=Cep131 PE=1 SV=2	Cep131	-0.70627	3.3261
Kinesin-like protein KIF23 OS=Mus musculus GN=Kif23 PE=1 SV=1	Kif23	-0.706249	0.820359
Peptidyl-prolyl cis-trans isomerase D OS=Mus musculus GN=Ppid PE=1 SV=3	Ppid	-0.70543	7.1342
Villin-like protein OS=Mus musculus GN=Vill PE=1 SV=1	Vill	-0.702856	1.53314
Phosphopantothenate--cysteine ligase OS=Mus musculus GN=Ppcs PE=1 SV=1	Ppcs	-0.694868	4.04187
cAMP-dependent protein kinase type II-beta regulatory subunit OS=Mus musculus GN=Prkar2b PE=1 SV=3	Prkar2b	-0.694819	7.10583
Progesterone immunomodulatory-binding factor 1 OS=Mus musculus GN=Pibf1 PE=1 SV=1	Pibf1	-0.693494	8.19767
Obg-like ATPase 1 OS=Mus musculus GN=Ola1 PE=1 SV=1	Ola1	-0.692076	3.77751
Glutamate--cysteine ligase catalytic subunit OS=Mus musculus GN=Gclc PE=1 SV=4	Gclc	-0.688773	2.1452
Potassium channel regulatory protein OS=Mus musculus GN=Kcnrg PE=2 SV=1	Kcnrg	-0.684414	2.67284
Signal transducer and activator of transcription OS=Mus musculus GN=Stat1 PE=1 SV=1	Stat1	-0.677407	1.68821
Coagulation factor V OS=Mus musculus GN=F5 PE=1 SV=1	F5	-0.675957	1.83767
Cytochrome P450 2B10 OS=Mus musculus GN=Cyp2b10 PE=1 SV=1	Cyp2b10	-0.67099	1.90425
Kinesin-like protein KIF19 OS=Mus musculus GN=Kif19 PE=1 SV=2	Kif19	-0.662873	4.18531
Cytoplasmic dynein 2 light intermediate chain 1 OS=Mus musculus GN=Dync2li1 PE=1 SV=1	Dync2li1	-0.662671	1.53319
MCG15480 OS=Mus musculus GN=Ppil6 PE=1 SV=1	Ppil6	-0.656858	5.4025
Tripeptidyl-peptidase 1 OS=Mus musculus GN=Tpp1 PE=1 SV=2	Tpp1	-0.651774	1.10155
Pterin-4-alpha-carbinolamine dehydratase 2 OS=Mus musculus GN=Pcbd2 PE=1 SV=1	Pcbd2	-0.64976	2.10384
MCG124046 OS=Mus musculus GN=Prss1 PE=1 SV=1	Prss1	-0.648159	0.792204
Growth arrest-specific protein 8 OS=Mus musculus GN=Gas8 PE=1 SV=1	Gas8	-0.645727	2.05563
Nicotinamide phosphoribosyltransferase OS=Mus musculus GN=Nampt PE=1 SV=1	Nampt	-0.635298	3.99861
Dimethylaniline monooxygenase [N-oxide-forming] 3 OS=Mus musculus GN=Fmo3 PE=1 SV=1	Fmo3	-0.634718	2.165
Myeloid leukemia factor 1 OS=Mus musculus GN=Mlf1 PE=1 SV=1	Mlf1	-0.628178	2.10084
Protein FAM92B OS=Mus musculus GN=Fam92b PE=2 SV=2	Fam92b	-0.623704	3.76512
Alpha-N-acetylgalactosaminidase OS=Mus musculus GN=Naga PE=1 SV=2	Naga	-0.623703	1.44214
Kinesin-like protein KIF27 OS=Mus musculus GN=Kif27 PE=1 SV=1	Kif27	-0.623622	2.64145
Acidic leucine-rich nuclear phosphoprotein 32 family member A (Fragment) OS=Mus musculus GN=Anp32a PE=1 SV=1	Anp32a	-0.612788	3.28472
V-type proton ATPase subunit H OS=Mus musculus GN=Atp6v1h PE=1 SV=1	Atp6v1h	-0.612711	3.81675
Mitochondrial amidoxime reducing component 2 (Fragment) OS=Mus musculus GN=Marc2 PE=1 SV=1	Marc2	-0.610992	1.59281
Enkurin OS=Mus musculus GN=Enkur PE=1 SV=1	Enkur	-0.609511	2.22523
Sorting nexin 12, isoform CRA_b OS=Mus musculus GN=Snx12 PE=1 SV=1	Snx12	-0.607698	3.99867
Tetraspanin (Fragment) OS=Mus musculus GN=Cd63 PE=1 SV=1	Cd63	-0.60668	1.0992
Centrin-2 OS=Mus musculus GN=Cetn2 PE=1 SV=1	Cetn2	-0.605342	4.47029
Core histone macro-H2A.2 OS=Mus musculus GN=H2afy2 PE=1 SV=3	H2afy2	-0.603522	1.81719
WD repeat-containing protein 35 OS=Mus musculus GN=Wdr35 PE=1 SV=3	Wdr35	-0.59792	2.34453
Heat shock 70 kDa protein 4L OS=Mus musculus GN=Hspa4l PE=1 SV=2	Hspa4l	-0.591833	4.43568
Acyl-coenzyme A thioesterase 13 OS=Mus musculus GN=Acot13 PE=1 SV=1	Acot13	-0.585038	1.36345
Intraflagellar transport protein 122 homolog OS=Mus musculus GN=Ift122 PE=1 SV=1	Ift122	-0.583492	2.1763
V-type proton ATPase subunit C 1 OS=Mus musculus GN=Atp6v1c1 PE=1 SV=4	Atp6v1c1	-0.582956	1.63127
Splicing factor U2AF 65 kDa subunit OS=Mus musculus GN=U2af2 PE=1 SV=3	U2af2	-0.580417	2.28038
Cilia- and flagella-associated protein 20 OS=Mus musculus GN=Cfap20 PE=1 SV=1	Cfap20	-0.576736	1.7052
L-lactate dehydrogenase B chain OS=Mus musculus GN=Ldhb PE=1 SV=2	Ldhb	-0.574965	2.34597
Aquaporin-5 OS=Mus musculus GN=Aqp5 PE=1 SV=1	Aqp5	-0.570018	0.77194
WD repeat-containing protein 6 OS=Mus musculus GN=Wdr6 PE=1 SV=1	Wdr6	-0.568866	0.393725
Ribosyldihydronicotinamide dehydrogenase [quinone] (Fragment) OS=Mus musculus GN=Nqo2 PE=1 SV=1	Nqo2	-0.564534	1.74048
Tetratricopeptide repeat protein 21B OS=Mus musculus GN=Ttc21b PE=1 SV=1	Ttc21b	-0.563674	1.89761
START domain-containing protein 10 OS=Mus musculus GN=Stard10 PE=1 SV=1	Stard10	-0.562405	3.63489
Uncharacterized protein C1orf194 homolog OS=Mus musculus PE=2 SV=1	#VALUE!	-0.561874	1.32714
Dynein regulatory complex subunit 7 OS=Mus musculus GN=Drc7 PE=1 SV=4	Drc7	-0.561557	2.45731
Xylulose kinase OS=Mus musculus GN=Xylb PE=1 SV=1	Xylb	-0.559442	4.71954
GTPase NRas OS=Mus musculus GN=Nras PE=4 SV=1	Nras	-0.558991	2.71618
IQ domain-containing protein D OS=Mus musculus GN=Iqcd PE=2 SV=1	Iqcd	-0.558885	4.51744
Acyl carrier protein (Fragment) OS=Mus musculus GN=Ndufab1 PE=1 SV=1	Ndufab1	-0.558551	1.18775
Glycoprotein 2 (Zymogen granule membrane), isoform CRA_b OS=Mus musculus GN=Gp2 PE=1 SV=1	Gp2	-0.558267	0.763844
High mobility group protein B1 OS=Mus musculus GN=Hmgb1 PE=1 SV=2	Hmgb1	-0.55777	1.21443
Lysosomal alpha-mannosidase OS=Mus musculus GN=Man2b1 PE=1 SV=4	Man2b1	-0.55321	0.982075
Centrosomal protein of 290 kDa OS=Mus musculus GN=Cep290 PE=1 SV=2	Cep290	-0.552509	4.87356
Sperm-associated antigen 6 OS=Mus musculus GN=Spag6 PE=1 SV=1	Spag6	-0.547024	1.628
Calcyphosin-like protein OS=Mus musculus GN=Capsl PE=2 SV=4	Capsl	-0.546532	3.34566
c-Myc-binding protein OS=Mus musculus GN=Mycbp PE=1 SV=5	Mycbp	-0.545869	1.76182
Lipopolysaccharide-responsive and beige-like anchor protein OS=Mus musculus GN=Lrba PE=1 SV=1	Lrba	-0.545161	6.82784
Argininosuccinate lyase OS=Mus musculus GN=Asl PE=1 SV=1	Asl	-0.540393	3.14618
ADP-ribosylation factor-like protein 3 OS=Mus musculus GN=Arl3 PE=1 SV=1	Arl3	-0.539562	3.87718
Integrin-linked protein kinase OS=Mus musculus GN=Ilk PE=1 SV=2	Ilk	-0.537959	3.62672
Acetyl-CoA acetyltransferase, mitochondrial OS=Mus musculus GN=Acat1 PE=1 SV=1	Acat1	-0.537014	3.12321
UPF0602 protein C4orf47 homolog OS=Mus musculus PE=2 SV=1	#VALUE!	-0.534086	2.55886
Alpha-N-acetylglucosaminidase OS=Mus musculus GN=Naglu PE=1 SV=1	Naglu	-0.530423	1.41806
Rab-like protein 2A OS=Mus musculus GN=Rabl2 PE=1 SV=1	Rabl2	-0.529356	2.30727
Retinoid-inducible serine carboxypeptidase OS=Mus musculus GN=Scpep1 PE=1 SV=2	Scpep1	-0.528553	0.978142
cAMP-dependent protein kinase type II-alpha regulatory subunit OS=Mus musculus GN=Prkar2a PE=1 SV=1	Prkar2a	-0.526232	7.07459
Protein FAM166B OS=Mus musculus GN=Fam166b PE=2 SV=1	Fam166b	-0.525311	1.3374
Aflatoxin B1 aldehyde reductase member 2 OS=Mus musculus GN=Akr7a2 PE=1 SV=3	Akr7a2	-0.524931	4.30321
Cilia- and flagella-associated protein 52 OS=Mus musculus GN=Cfap52 PE=1 SV=1	Cfap52	-0.522018	2.97634
Parkin coregulated gene protein homolog OS=Mus musculus GN=Pacrg PE=1 SV=1	Pacrg	-0.521188	2.26912
ATP synthase subunit gamma OS=Mus musculus GN=Atp5c1 PE=1 SV=1	Atp5c1	-0.520879	1.31088
ATP synthase-coupling factor 6, mitochondrial OS=Mus musculus GN=Atp5j PE=1 SV=1	Atp5j	-0.520123	1.46339
Cilia- and flagella-associated protein 53 OS=Mus musculus GN=Cfap53 PE=2 SV=3	Cfap53	-0.519546	1.84627
Testis-specific gene 10 protein OS=Mus musculus GN=Tsga10 PE=1 SV=1	Tsga10	-0.518806	1.82872
Acyl-coenzyme A thioesterase 1 OS=Mus musculus GN=Acot1 PE=1 SV=1	Acot1	-0.518725	1.65418
ADP-ribosylation factor-like protein 8B OS=Mus musculus GN=Arl8b PE=1 SV=1	Arl8b	-0.516761	1.80629
DNA topoisomerase 1 OS=Mus musculus GN=Top1 PE=1 SV=2	Top1	-0.515449	1.89836
Spermatogenesis-associated protein 6 OS=Mus musculus GN=Spata6 PE=1 SV=2	Spata6	-0.514982	1.40899
Thioredoxin OS=Mus musculus GN=Txn PE=1 SV=3	Txn	-0.514057	1.3902
Coronin-1C OS=Mus musculus GN=Coro1c PE=1 SV=2	Coro1c	-0.513998	1.91073
Plastin-1 OS=Mus musculus GN=Pls1 PE=1 SV=1	Pls1	-0.512988	2.14824
RNA binding motif protein, X chromosome, isoform CRA_b OS=Mus musculus GN=Rbmx PE=1 SV=1	Rbmx	-0.511723	3.22235
Histone H1.4 OS=Mus musculus GN=Hist1h1e PE=1 SV=2	Hist1h1e	-0.511681	1.52493
Acidic leucine-rich nuclear phosphoprotein 32 family member B OS=Mus musculus GN=Anp32b PE=1 SV=1	Anp32b	-0.511482	2.32868
Cysteine-rich protein 2 OS=Mus musculus GN=Crip2 PE=1 SV=1	Crip2	-0.509105	2.23173
3'(2'),5'-bisphosphate nucleotidase 1 OS=Mus musculus GN=Bpnt1 PE=1 SV=2	Bpnt1	-0.501076	4.11562
MCG20149, isoform CRA_a OS=Mus musculus GN=Mettl7a1 PE=1 SV=1	Mettl7a1	-0.499485	1.55097
Acyl-protein thioesterase 1 OS=Mus musculus GN=Lypla1 PE=1 SV=1	Lypla1	-0.49915	3.31698
Cytochrome c oxidase subunit NDUFA4 OS=Mus musculus GN=Ndufa4 PE=1 SV=2	Ndufa4	-0.498825	1.76033
Endophilin-B2 OS=Mus musculus GN=Sh3glb2 PE=1 SV=2	Sh3glb2	-0.496655	2.80379
NADH-ubiquinone oxidoreductase 75 kDa subunit, mitochondrial OS=Mus musculus GN=Ndufs1 PE=1 SV=2	Ndufs1	-0.494748	1.43114
Phosphatidylethanolamine-binding protein 1 OS=Mus musculus GN=Pebp1 PE=1 SV=1	Pebp1	-0.493707	3.01816
Carbonyl reductase [NADPH] 3 OS=Mus musculus GN=Cbr3 PE=1 SV=1	Cbr3	-0.493223	4.22073
Non-metastatic cells 7, protein expressed in, isoform CRA_c OS=Mus musculus GN=Nme7 PE=1 SV=1	Nme7	-0.489836	3.04408
TRAF3-interacting protein 1 OS=Mus musculus GN=Traf3ip1 PE=1 SV=1	Traf3ip1	-0.489159	1.76762
Myeloid leukemia factor 2 OS=Mus musculus GN=Mlf2 PE=1 SV=1	Mlf2	-0.488631	1.24796
Ezrin OS=Mus musculus GN=Ezr PE=1 SV=3	Ezr	-0.488342	1.36065
Nephrocystin-1 OS=Mus musculus GN=Nphp1 PE=1 SV=1	Nphp1	-0.48752	1.97573
Membrane-associated progesterone receptor component 1 OS=Mus musculus GN=Pgrmc1 PE=1 SV=4	Pgrmc1	-0.486058	1.43444
Protein lin-7 homolog C OS=Mus musculus GN=Lin7c PE=1 SV=2	Lin7c	-0.485234	1.55336
Gamma-glutamyl hydrolase OS=Mus musculus GN=Ggh PE=1 SV=2	Ggh	-0.484309	1.09805
Intraflagellar transport protein 80 homolog OS=Mus musculus GN=Ift80 PE=1 SV=1	Ift80	-0.484276	1.80125
Active breakpoint cluster region-related protein OS=Mus musculus GN=Abr PE=1 SV=1	Abr	-0.478299	3.04722
Meiosis-specific nuclear structural protein 1 OS=Mus musculus GN=Mns1 PE=1 SV=1	Mns1	-0.477279	0.977219
Cytoplasmic dynein 2 heavy chain 1 OS=Mus musculus GN=Dync2h1 PE=1 SV=1	Dync2h1	-0.475152	1.21527
Histocompatibility 2, Q region locus 4 OS=Mus musculus GN=H2-Q4 PE=1 SV=1	H2-Q4	-0.473641	0.64001
ADP-ribosylation factor-like protein 6 (Fragment) OS=Mus musculus GN=Arl6 PE=1 SV=1	Arl6	-0.472201	1.75725
WD repeat-containing protein 54 OS=Mus musculus GN=Wdr54 PE=1 SV=1	Wdr54	-0.47189	1.31815
Bifunctional purine biosynthesis protein PURH OS=Mus musculus GN=Atic PE=1 SV=2	Atic	-0.471246	4.57292
14 kDa phosphohistidine phosphatase OS=Mus musculus GN=Phpt1 PE=1 SV=1	Phpt1	-0.470526	3.47691
Carbonyl reductase [NADPH] 1 OS=Mus musculus GN=Cbr1 PE=1 SV=3	Cbr1	-0.46984	1.67155
Glutathione S-transferase A3 OS=Mus musculus GN=Gsta3 PE=1 SV=2	Gsta3	-0.467479	3.38654
Phosphoribosyl pyrophosphate synthase-associated protein 1 OS=Mus musculus GN=Prpsap1 PE=1 SV=1	Prpsap1	-0.46716	2.76883
Intraflagellar transport protein 81 homolog OS=Mus musculus GN=Ift81 PE=1 SV=4	Ift81	-0.466664	1.73026
Tyrosine--tRNA ligase, cytoplasmic OS=Mus musculus GN=Yars PE=1 SV=3	Yars	-0.464316	2.54091
U1 small nuclear ribonucleoprotein A OS=Mus musculus GN=Snrpa PE=1 SV=3	Snrpa	-0.462648	1.55385
WD repeat-containing protein 19 OS=Mus musculus GN=Wdr19 PE=1 SV=1	Wdr19	-0.460852	1.44169
Sorting nexin-6 OS=Mus musculus GN=Snx6 PE=1 SV=1	Snx6	-0.459396	1.68642
E3 ubiquitin-protein ligase UBR4 OS=Mus musculus GN=Ubr4 PE=1 SV=1	Ubr4	-0.458738	2.52751
Microtubule-associated protein RP/EB family member 3 OS=Mus musculus GN=Mapre3 PE=1 SV=1	Mapre3	-0.457291	3.61585
Malate dehydrogenase, cytoplasmic OS=Mus musculus GN=Mdh1 PE=1 SV=3	Mdh1	-0.456347	3.7903
Prefoldin 1 OS=Mus musculus GN=Pfdn1 PE=1 SV=1	Pfdn1	-0.45628	2.34371
NADH dehydrogenase [ubiquinone] 1 alpha subcomplex subunit 6 OS=Mus musculus GN=Ndufa6 PE=1 SV=1	Ndufa6	-0.455968	1.9825
Peroxiredoxin-5, mitochondrial OS=Mus musculus GN=Prdx5 PE=1 SV=2	Prdx5	-0.454276	1.99454
Glutathione S-transferase Mu 1 OS=Mus musculus GN=Gstm1 PE=1 SV=2	Gstm1	-0.453106	2.24075
Mucin 16 (Fragment) OS=Mus musculus GN=Muc16 PE=4 SV=1	Muc16	-0.452376	0.990429
Cell division control protein 42 homolog OS=Mus musculus GN=Cdc42 PE=1 SV=2	Cdc42	-0.452075	0.662225
IQ and ubiquitin-like domain-containing protein OS=Mus musculus GN=Iqub PE=1 SV=2	Iqub	-0.450642	3.81743
Coiled-coil domain-containing protein 153 OS=Mus musculus GN=Ccdc153 PE=4 SV=1	Ccdc153	-0.448615	2.89169
Transmembrane protease serine 2 OS=Mus musculus GN=Tmprss2 PE=2 SV=3	Tmprss2	-0.439434	0.573591
Ectopic P granules protein 5 homolog OS=Mus musculus GN=Epg5 PE=1 SV=2	Epg5	-0.439135	1.28064
Coiled-coil domain-containing protein 181 OS=Mus musculus GN=Ccdc181 PE=1 SV=1	Ccdc181	-0.437284	1.36094
Coatomer subunit alpha OS=Mus musculus GN=Copa PE=1 SV=2	Copa	-0.432292	1.65717
Tryptophan--tRNA ligase, cytoplasmic OS=Mus musculus GN=Wars PE=1 SV=2	Wars	-0.430849	3.71625
KH domain-containing, RNA-binding, signal transduction-associated protein 1 OS=Mus musculus GN=Khdrbs1 PE=1 SV=2	Khdrbs1	-0.428944	1.63584
DnaJ homolog subfamily B member 13 OS=Mus musculus GN=Dnajb13 PE=1 SV=1	Dnajb13	-0.428627	1.77358
Guanine nucleotide-binding protein subunit alpha-11 OS=Mus musculus GN=Gna11 PE=1 SV=1	Gna11	-0.428165	1.44683
Aminopeptidase N OS=Mus musculus GN=Anpep PE=1 SV=4	Anpep	-0.421909	0.426837
Zinc transporter ZIP8 OS=Mus musculus GN=Slc39a8 PE=2 SV=1	Slc39a8	-0.421859	0.705396
Clusterin-associated protein 1 OS=Mus musculus GN=Cluap1 PE=1 SV=1	Cluap1	-0.421784	1.23774
Mannosyl-oligosaccharide 1,2-alpha-mannosidase IA OS=Mus musculus GN=Man1a1 PE=1 SV=1	Man1a1	-0.420204	1.03882
Histidine triad nucleotide-binding protein 1 OS=Mus musculus GN=Hint1 PE=1 SV=3	Hint1	-0.419355	2.83435
Dimethylaniline monooxygenase [N-oxide-forming] 2 OS=Mus musculus GN=Fmo2 PE=1 SV=3	Fmo2	-0.419258	1.29094
Isochorismatase domain-containing protein 1 OS=Mus musculus GN=Isoc1 PE=1 SV=1	Isoc1	-0.419166	2.50892
Phospholipase A2 OS=Mus musculus GN=Pla2g4a PE=1 SV=1	Pla2g4a	-0.415932	2.08091
Cytochrome P450 2S1 OS=Mus musculus GN=Cyp2s1 PE=1 SV=1	Cyp2s1	-0.412055	0.953255
Intraflagellar transport protein 140 homolog OS=Mus musculus GN=Ift140 PE=1 SV=1	Ift140	-0.412044	1.13186
Voltage-dependent anion-selective channel protein 3 OS=Mus musculus GN=Vdac3 PE=1 SV=1	Vdac3	-0.410888	1.44121
AP-1 complex subunit mu-2 OS=Mus musculus GN=Ap1m2 PE=1 SV=1	Ap1m2	-0.410202	0.896605
Guanine nucleotide-binding protein subunit alpha-14 OS=Mus musculus GN=Gna14 PE=1 SV=2	Gna14	-0.409131	1.6279
Coiled-coil domain-containing 170 OS=Mus musculus GN=Ccdc170 PE=1 SV=1	Ccdc170	-0.407268	2.06875
Sorting nexin-5 OS=Mus musculus GN=Snx5 PE=1 SV=1	Snx5	-0.405155	1.5589
Antigen peptide transporter 2 OS=Mus musculus GN=Tap2 PE=1 SV=1	Tap2	-0.400009	1.45681
Tetratricopeptide repeat protein 21A OS=Mus musculus GN=Ttc21a PE=1 SV=2	Ttc21a	-0.399424	1.5728
Plasma alpha-L-fucosidase OS=Mus musculus GN=Fuca2 PE=1 SV=1	Fuca2	-0.393077	0.676338
Peptidyl-prolyl cis-trans isomerase A OS=Mus musculus GN=Ppia PE=1 SV=2	Ppia	-0.392489	1.43365
Low molecular weight phosphotyrosine protein phosphatase OS=Mus musculus GN=Acp1 PE=1 SV=1	Acp1	-0.390858	2.53871
Lupus La protein homolog OS=Mus musculus GN=Ssb PE=1 SV=1	Ssb	-0.390707	2.82892
Protein XRP2 OS=Mus musculus GN=Rp2 PE=1 SV=3	Rp2	-0.390252	1.32536
Serine/threonine-protein kinase MAK OS=Mus musculus GN=Mak PE=1 SV=2	Mak	-0.389288	2.339
Double zinc ribbon and ankyrin repeat-containing protein 1 OS=Mus musculus GN=Dzank1 PE=1 SV=1	Dzank1	-0.387118	0.927485
Myoferlin OS=Mus musculus GN=Myof PE=1 SV=1	Myof	-0.384748	1.59939
Dynamin-1-like protein OS=Mus musculus GN=Dnm1l PE=1 SV=1	Dnm1l	-0.384641	0.762818
Transmembrane emp24 domain-containing protein 4 (Fragment) OS=Mus musculus GN=Tmed4 PE=1 SV=1	Tmed4	-0.382218	1.70086
Vesicle-associated membrane protein-associated protein A OS=Mus musculus GN=Vapa PE=1 SV=2	Vapa	-0.38143	0.737438
Bardet-Biedl syndrome 2 protein homolog OS=Mus musculus GN=Bbs2 PE=1 SV=1	Bbs2	-0.376096	0.77693
Peptidyl-prolyl cis-trans isomerase FKBP4 OS=Mus musculus GN=Fkbp4 PE=1 SV=5	Fkbp4	-0.37453	3.11044
Glutamate-rich 3 OS=Mus musculus GN=Erich3 PE=1 SV=3	Erich3	-0.374099	1.40119
Multifunctional protein ADE2 OS=Mus musculus GN=Paics PE=1 SV=4	Paics	-0.373731	1.77422
Tetratricopeptide repeat protein 39A OS=Mus musculus GN=Ttc39a PE=2 SV=1	Ttc39a	-0.372882	1.49306
Interferon-induced protein with tetratricopeptide repeats 1 OS=Mus musculus GN=Ifit1 PE=1 SV=2	Ifit1	-0.371356	1.81733
Intraflagellar transport protein 56 OS=Mus musculus GN=Ttc26 PE=1 SV=1	Ttc26	-0.371234	1.25236
Mitochondrial 2-oxoglutarate/malate carrier protein OS=Mus musculus GN=Slc25a11 PE=1 SV=3	Slc25a11	-0.371002	1.25172
Protein fantom OS=Mus musculus GN=Rpgrip1l PE=1 SV=2	Rpgrip1l	-0.370084	2.34594
Elongin-C OS=Mus musculus GN=Eloc PE=1 SV=1	Eloc	-0.369891	1.70603
Radixin OS=Mus musculus GN=Rdx PE=1 SV=3	Rdx	-0.368536	0.644173
Prefoldin subunit 5 OS=Mus musculus GN=Pfdn5 PE=1 SV=1	Pfdn5	-0.368484	2.75254
Glycogen phosphorylase, brain form OS=Mus musculus GN=Pygb PE=1 SV=3	Pygb	-0.36837	1.72949
RIKEN cDNA 2610028H24 OS=Mus musculus GN=2610028H24Rik PE=4 SV=1	2610028H24Rik	-0.367983	2.27084
RuvB-like 1 OS=Mus musculus GN=Ruvbl1 PE=1 SV=1	Ruvbl1	-0.365171	4.42147
MICOS complex subunit OS=Mus musculus GN=Chchd3 PE=1 SV=1	Chchd3	-0.357744	1.2272
Adenylate kinase 8 OS=Mus musculus GN=Ak8 PE=1 SV=1	Ak8	-0.357361	1.8842
Serine/threonine-protein kinase PAK 4 OS=Mus musculus GN=Pak4 PE=1 SV=1	Pak4	-0.354698	2.09439
Histone H2A type 3 OS=Mus musculus GN=Hist3h2a PE=1 SV=3	Hist3h2a	-0.352861	1.60065
Cofilin-2 OS=Mus musculus GN=Cfl2 PE=1 SV=1	Cfl2	-0.350897	1.16401
Kinesin-like protein KIF21A OS=Mus musculus GN=Kif21a PE=1 SV=2	Kif21a	-0.345376	2.02655
Exportin-1 OS=Mus musculus GN=Xpo1 PE=1 SV=1	Xpo1	-0.3449	1.22815
Ciliary rootlet coiled-coil, rootletin family member 2 OS=Mus musculus GN=Crocc2 PE=1 SV=2	Crocc2	-0.344182	1.9616
Intraflagellar transport protein 27 homolog OS=Mus musculus GN=Ift27 PE=1 SV=1	Ift27	-0.339061	0.885814
Serine/threonine-protein phosphatase 6 catalytic subunit OS=Mus musculus GN=Ppp6c PE=1 SV=1	Ppp6c	-0.338699	2.1446
Major vault protein OS=Mus musculus GN=Mvp PE=1 SV=4	Mvp	-0.336906	1.10243
Calcium and integrin-binding protein 1 OS=Mus musculus GN=Cib1 PE=1 SV=3	Cib1	-0.335779	1.29822
Kinesin-like protein KIF3B OS=Mus musculus GN=Kif3b PE=1 SV=1	Kif3b	-0.335136	0.816324
Voltage-dependent anion-selective channel protein 2 OS=Mus musculus GN=Vdac2 PE=1 SV=1	Vdac2	-0.33382	0.903266
Isoaspartyl peptidase/L-asparaginase OS=Mus musculus GN=Asrgl1 PE=1 SV=1	Asrgl1	-0.333716	1.02538
Caprin-1 OS=Mus musculus GN=Caprin1 PE=1 SV=2	Caprin1	-0.333661	2.93483
Transmembrane 9 superfamily member 4 OS=Mus musculus GN=Tm9sf4 PE=1 SV=1	Tm9sf4	-0.333432	0.671163
40S ribosomal protein S30 OS=Mus musculus GN=Fau PE=1 SV=1	Fau	-0.332575	1.92575
Microtubule-associated protein RP/EB family member 1 OS=Mus musculus GN=Mapre1 PE=1 SV=3	Mapre1	-0.330954	1.52224
Keratin, type II cytoskeletal 8 OS=Mus musculus GN=Krt8 PE=1 SV=4	Krt8	-0.330771	1.37859
Intraflagellar transport protein 74 homolog OS=Mus musculus GN=Ift74 PE=1 SV=2	Ift74	-0.330644	0.881009
Elongin-B OS=Mus musculus GN=Elob PE=1 SV=1	Elob	-0.328783	2.17851
Intraflagellar transport protein 88 homolog OS=Mus musculus GN=Ift88 PE=1 SV=2	Ift88	-0.328101	0.799605
DEAD (Asp-Glu-Ala-Asp) box polypeptide 19b OS=Mus musculus GN=Ddx19b PE=1 SV=1	Ddx19b	-0.326726	2.39529
AP-3 complex subunit sigma-2 OS=Mus musculus GN=Ap3s2 PE=1 SV=1	Ap3s2	-0.324921	1.42052
Heterogeneous nuclear ribonucleoprotein U-like protein 1 OS=Mus musculus GN=Hnrnpul1 PE=1 SV=1	Hnrnpul1	-0.323509	1.13574
Heterogeneous nuclear ribonucleoprotein A0 OS=Mus musculus GN=Hnrnpa0 PE=1 SV=1	Hnrnpa0	-0.322544	1.12055
Succinate--CoA ligase [ADP/GDP-forming] subunit alpha, mitochondrial OS=Mus musculus GN=Suclg1 PE=1 SV=4	Suclg1	-0.322451	1.33333
Centrosomal protein POC5 OS=Mus musculus GN=Poc5 PE=2 SV=1	Poc5	-0.320844	0.730367
Tubulin beta-4B chain OS=Mus musculus GN=Tubb4b PE=1 SV=1	Tubb4b	-0.320077	1.1916
Leukotriene A-4 hydrolase OS=Mus musculus GN=Lta4h PE=1 SV=4	Lta4h	-0.319316	3.28488
Hypoxia up-regulated protein 1 OS=Mus musculus GN=Hyou1 PE=1 SV=1	Hyou1	-0.318833	3.1834
RAB23, member RAS oncogene family, isoform CRA_a OS=Mus musculus GN=Rab23 PE=1 SV=1	Rab23	-0.317163	0.581614
ATP synthase F(0) complex subunit C1, mitochondrial OS=Mus musculus GN=Atp5g1 PE=2 SV=1	Atp5g1	-0.316465	0.464634
Radial spoke head protein 3 homolog B OS=Mus musculus GN=Rsph3b PE=2 SV=1	Rsph3b	-0.316258	0.729633
Rho guanine nucleotide exchange factor 16 OS=Mus musculus GN=Arhgef16 PE=1 SV=3	Arhgef16	-0.316129	2.07852
Testis-specific serine/threonine-protein kinase 1 OS=Mus musculus GN=Tssk1b PE=1 SV=2	Tssk1b	-0.315662	0.939152
Cytochrome b-c1 complex subunit 7 OS=Mus musculus GN=Uqcrb PE=1 SV=1	Uqcrb	-0.315004	1.18286
Insulin-like growth factor 2 mRNA-binding protein 2 OS=Mus musculus GN=Igf2bp2 PE=1 SV=1	Igf2bp2	-0.313662	1.66166
Outer dense fiber protein 2 OS=Mus musculus GN=Odf2 PE=1 SV=1	Odf2	-0.313202	1.06629
Protein polyglycylase TTLL10 OS=Mus musculus GN=Ttll10 PE=4 SV=1	Ttll10	-0.313064	0.189327
Echinoderm microtubule-associated protein-like 2 OS=Mus musculus GN=Eml2 PE=1 SV=1	Eml2	-0.30955	1.44048
Lysophospholipase D GDPD1 OS=Mus musculus GN=Gdpd1 PE=1 SV=1	Gdpd1	-0.309174	1.2523
Coiled-coil domain-containing protein 13 OS=Mus musculus GN=Ccdc13 PE=1 SV=1	Ccdc13	-0.308974	0.606395
Heterogeneous nuclear ribonucleoprotein D0 OS=Mus musculus GN=Hnrnpd PE=1 SV=2	Hnrnpd	-0.305891	0.652306
Transmembrane channel-like protein 5 OS=Mus musculus GN=Tmc5 PE=2 SV=1	Tmc5	-0.304554	1.00514
ADP/ATP translocase 1 OS=Mus musculus GN=Slc25a4 PE=1 SV=4	Slc25a4	-0.303916	1.05834
Tubulin alpha-1A chain OS=Mus musculus GN=Tuba1a PE=1 SV=1	Tuba1a	-0.30194	1.48468
Histone H1.5 OS=Mus musculus GN=Hist1h1b PE=1 SV=2	Hist1h1b	-0.30181	0.710123
Protein/nucleic acid deglycase DJ-1 OS=Mus musculus GN=Park7 PE=1 SV=1	Park7	-0.301474	1.35787
Guanine nucleotide-binding protein subunit alpha-13 OS=Mus musculus GN=Gna13 PE=1 SV=1	Gna13	-0.301251	1.76901
Clusterin OS=Mus musculus GN=Clu PE=1 SV=1	Clu	-0.298245	0.831589
Synaptic vesicle membrane protein VAT-1 homolog OS=Mus musculus GN=Vat1 PE=1 SV=3	Vat1	-0.295548	1.24117
Cilia- and flagella-associated protein 58 OS=Mus musculus GN=Cfap58 PE=2 SV=1	Cfap58	-0.295184	1.90329
Pro-interleukin-16 OS=Mus musculus GN=Il16 PE=1 SV=3	Il16	-0.29497	0.732024
6-phosphogluconolactonase OS=Mus musculus GN=Pgls PE=1 SV=1	Pgls	-0.293535	2.86021
Serine (or cysteine) peptidase inhibitor, clade B, member 6a OS=Mus musculus GN=Serpinb6a PE=1 SV=1	Serpinb6a	-0.292587	2.43546
Ribose-phosphate pyrophosphokinase 2 OS=Mus musculus GN=Prps2 PE=1 SV=4	Prps2	-0.291275	1.97755
Phospholipid scramblase 1 OS=Mus musculus GN=Plscr1 PE=1 SV=1	Plscr1	-0.289388	1.15765
Niemann-Pick C1 protein OS=Mus musculus GN=Npc1 PE=1 SV=2	Npc1	-0.289289	0.79103
Pre-mRNA-processing factor 19 OS=Mus musculus GN=Prpf19 PE=1 SV=1	Prpf19	-0.287512	0.90327
Probable ATP-dependent RNA helicase DDX17 OS=Mus musculus GN=Ddx17 PE=1 SV=1	Ddx17	-0.287094	1.4129
ATP synthase subunit delta, mitochondrial OS=Mus musculus GN=Atp5d PE=1 SV=1	Atp5d	-0.286865	0.751
Charged multivesicular body protein 2b OS=Mus musculus GN=Chmp2b PE=1 SV=1	Chmp2b	-0.285842	0.47445
14-3-3 protein eta OS=Mus musculus GN=Ywhah PE=1 SV=2	Ywhah	-0.284702	1.64547
Coiled-coil domain-containing protein 17 OS=Mus musculus GN=Ccdc17 PE=2 SV=1	Ccdc17	-0.282198	0.97128
Hydroxyacyl-coenzyme A dehydrogenase, mitochondrial OS=Mus musculus GN=Hadh PE=1 SV=2	Hadh	-0.279074	2.20968
Coiled-coil domain-containing protein 39 OS=Mus musculus GN=Ccdc39 PE=1 SV=1	Ccdc39	-0.278304	1.87751
Annexin A11 OS=Mus musculus GN=Anxa11 PE=1 SV=2	Anxa11	-0.278098	1.4596
60S ribosomal protein L38 OS=Mus musculus GN=Rpl38 PE=1 SV=3	Rpl38	-0.277629	1.71653
S-phase kinase-associated protein 1A (Fragment) OS=Mus musculus GN=Skp1a PE=1 SV=1	Skp1a	-0.275608	2.8159
Ensconsin OS=Mus musculus GN=Map7 PE=1 SV=3	Map7	-0.274475	1.25226
Phenylalanine--tRNA ligase alpha subunit OS=Mus musculus GN=Farsa PE=1 SV=1	Farsa	-0.273	2.74703
Rac GTPase-activating protein 1 OS=Mus musculus GN=Racgap1 PE=1 SV=1	Racgap1	-0.268563	0.303036
cAMP-dependent protein kinase catalytic subunit alpha OS=Mus musculus GN=Prkaca PE=1 SV=3	Prkaca	-0.267717	2.1155
Cilia- and flagella-associated protein 97 OS=Mus musculus GN=Cfap97 PE=1 SV=2	Cfap97	-0.267534	1.13359
Brain-specific angiogenesis inhibitor 1-associated protein 2-like protein 1 OS=Mus musculus GN=Baiap2l1 PE=1 SV=1	Baiap2l1	-0.263914	0.995126
Alcohol dehydrogenase class-3 OS=Mus musculus GN=Adh5 PE=1 SV=3	Adh5	-0.262456	2.11308
Radial spoke head protein 9 homolog OS=Mus musculus GN=Rsph9 PE=1 SV=1	Rsph9	-0.261754	0.569481
Serine-threonine kinase receptor-associated protein OS=Mus musculus GN=Strap PE=1 SV=2	Strap	-0.259835	1.10487
DnaJ homolog subfamily B member 1 OS=Mus musculus GN=Dnajb1 PE=1 SV=1	Dnajb1	-0.259673	0.799553
ATP synthase subunit O, mitochondrial OS=Mus musculus GN=Atp5o PE=1 SV=1	Atp5o	-0.258476	1.23205
Intraflagellar transport protein 22 homolog OS=Mus musculus GN=Ift22 PE=1 SV=1	Ift22	-0.257994	0.595255
MOB kinase activator 1B OS=Mus musculus GN=Mob1b PE=1 SV=3	Mob1b	-0.257695	0.791395
Intraflagellar transport protein 57 homolog OS=Mus musculus GN=Ift57 PE=1 SV=1	Ift57	-0.255699	0.564683
Beta-hexosaminidase subunit beta OS=Mus musculus GN=Hexb PE=1 SV=2	Hexb	-0.252231	0.580117
Prefoldin subunit 3 OS=Mus musculus GN=Vbp1 PE=1 SV=2	Vbp1	-0.250512	1.28208
Coactosin-like protein OS=Mus musculus GN=Cotl1 PE=1 SV=3	Cotl1	-0.249939	1.3313
Galactocerebrosidase (Fragment) OS=Mus musculus GN=Galc PE=1 SV=1	Galc	-0.245523	0.823606
Glycerol-3-phosphate dehydrogenase 1-like protein OS=Mus musculus GN=Gpd1l PE=1 SV=2	Gpd1l	-0.24304	1.52133
Eukaryotic translation initiation factor 5A-2 OS=Mus musculus GN=Eif5a2 PE=1 SV=3	Eif5a2	-0.242554	1.021
Moesin OS=Mus musculus GN=Msn PE=1 SV=3	Msn	-0.242381	0.392549
Transmembrane protease serine 13 OS=Mus musculus GN=Tmprss13 PE=2 SV=2	Tmprss13	-0.239352	0.253324
Glutathione S-transferase P 1 OS=Mus musculus GN=Gstp1 PE=1 SV=2	Gstp1	-0.238316	1.02517
Radial spoke head 14 homolog OS=Mus musculus GN=Rsph14 PE=1 SV=1	Rsph14	-0.236113	0.992763
Lamin-B1 OS=Mus musculus GN=Lmnb1 PE=1 SV=3	Lmnb1	-0.236001	0.554802
Lebercilin OS=Mus musculus GN=Lca5 PE=1 SV=1	Lca5	-0.235491	0.666795
Intraflagellar transport protein 172 homolog OS=Mus musculus GN=Ift172 PE=1 SV=1	Ift172	-0.23474	0.506773
Retinol dehydrogenase 11 OS=Mus musculus GN=Rdh11 PE=1 SV=1	Rdh11	-0.233742	0.39829
Polypyrimidine tract-binding protein 2 OS=Mus musculus GN=Ptbp2 PE=1 SV=2	Ptbp2	-0.232899	2.61061
Chloride intracellular channel protein 4 OS=Mus musculus GN=Clic4 PE=1 SV=3	Clic4	-0.2328	0.500029
Tricarboxylate transport protein, mitochondrial OS=Mus musculus GN=Slc25a1 PE=1 SV=1	Slc25a1	-0.232166	0.823048
Superoxide dismutase [Mn], mitochondrial OS=Mus musculus GN=Sod2 PE=1 SV=3	Sod2	-0.231078	0.554213
E3 ubiquitin/ISG15 ligase TRIM25 OS=Mus musculus GN=Trim25 PE=1 SV=1	Trim25	-0.228622	0.64709
Src substrate cortactin OS=Mus musculus GN=Cttn PE=1 SV=2	Cttn	-0.226381	0.892215
Annexin A6 OS=Mus musculus GN=Anxa6 PE=1 SV=3	Anxa6	-0.226218	0.970261
Disintegrin and metalloproteinase domain-containing protein 8 (Fragment) OS=Mus musculus GN=Adam8 PE=1 SV=8	Adam8	-0.225641	0.45642
Heat shock protein HSP 90-alpha OS=Mus musculus GN=Hsp90aa1 PE=1 SV=4	Hsp90aa1	-0.224473	2.04413
Voltage-dependent anion-selective channel protein 1 OS=Mus musculus GN=Vdac1 PE=1 SV=3	Vdac1	-0.223574	0.651313
Cofilin-1 OS=Mus musculus GN=Cfl1 PE=1 SV=3	Cfl1	-0.22015	1.11949
EGF-containing fibulin-like extracellular matrix protein 1 (Fragment) OS=Mus musculus GN=Efemp1 PE=1 SV=1	Efemp1	-0.21652	0.233854
Annexin A5 OS=Mus musculus GN=Anxa5 PE=1 SV=1	Anxa5	-0.214573	0.372444
Cadherin 1, isoform CRA_b OS=Mus musculus GN=Cdh1 PE=1 SV=1	Cdh1	-0.214109	0.636463
Enoyl-CoA hydratase, mitochondrial OS=Mus musculus GN=Echs1 PE=1 SV=1	Echs1	-0.214	0.843292
LIM domain and actin-binding protein 1 OS=Mus musculus GN=Lima1 PE=1 SV=3	Lima1	-0.213053	4.0561
Poly [ADP-ribose] polymerase OS=Mus musculus GN=Parp3 PE=1 SV=1	Parp3	-0.212023	0.961149
Transgelin-2 OS=Mus musculus GN=Tagln2 PE=1 SV=4	Tagln2	-0.211955	1.04393
Flavin reductase (NADPH) OS=Mus musculus GN=Blvrb PE=1 SV=3	Blvrb	-0.211149	1.08403
Aldehyde dehydrogenase OS=Mus musculus GN=Aldh3a2 PE=1 SV=1	Aldh3a2	-0.209453	0.556549
Programmed cell death protein 6 OS=Mus musculus GN=Pdcd6 PE=1 SV=2	Pdcd6	-0.209384	1.55431
RNA-binding protein FUS (Fragment) OS=Mus musculus GN=Fus PE=1 SV=1	Fus	-0.208727	1.01059
UDP-N-acetylhexosamine pyrophosphorylase-like protein 1 OS=Mus musculus GN=Uap1l1 PE=1 SV=1	Uap1l1	-0.207645	1.58166
Alcohol dehydrogenase class 4 mu/sigma chain OS=Mus musculus GN=Adh7 PE=2 SV=2	Adh7	-0.205936	0.726068
Lactoylglutathione lyase OS=Mus musculus GN=Glo1 PE=1 SV=3	Glo1	-0.205836	1.03018
Sulfhydryl oxidase 1 OS=Mus musculus GN=Qsox1 PE=1 SV=1	Qsox1	-0.202933	0.197205
Translationally-controlled tumor protein OS=Mus musculus GN=Tpt1 PE=1 SV=1	Tpt1	-0.201792	0.570487
Ran GTPase-activating protein 1 OS=Mus musculus GN=Rangap1 PE=1 SV=2	Rangap1	-0.200776	1.41163
Palmitoyl-protein thioesterase 1 OS=Mus musculus GN=Ppt1 PE=1 SV=2	Ppt1	-0.19905	0.59685
Glutamate--cysteine ligase regulatory subunit OS=Mus musculus GN=Gclm PE=1 SV=1	Gclm	-0.198696	0.80554
Centrosomal protein of 135 kDa OS=Mus musculus GN=Cep135 PE=1 SV=1	Cep135	-0.197958	0.783048
Kinesin-1 heavy chain OS=Mus musculus GN=Kif5b PE=1 SV=3	Kif5b	-0.197867	1.27657
Nicalin OS=Mus musculus GN=Ncln PE=1 SV=2	Ncln	-0.197721	0.547901
SH3 domain-binding protein 4 OS=Mus musculus GN=Sh3bp4 PE=1 SV=1	Sh3bp4	-0.196478	0.304804
Guanine nucleotide-binding protein G(k) subunit alpha OS=Mus musculus GN=Gnai3 PE=1 SV=3	Gnai3	-0.195789	0.598625
V-type proton ATPase subunit B, brain isoform OS=Mus musculus GN=Atp6v1b2 PE=1 SV=1	Atp6v1b2	-0.192838	1.58519
Medium-chain specific acyl-CoA dehydrogenase, mitochondrial OS=Mus musculus GN=Acadm PE=1 SV=1	Acadm	-0.192104	0.40353
Vacuolar protein sorting-associated protein 37B OS=Mus musculus GN=Vps37b PE=1 SV=1	Vps37b	-0.191975	0.606477
Destrin OS=Mus musculus GN=Dstn PE=1 SV=3	Dstn	-0.191295	1.49959
Heat shock 70 kDa protein 4 OS=Mus musculus GN=Hspa4 PE=1 SV=1	Hspa4	-0.187785	0.879987
Charged multivesicular body protein 1a OS=Mus musculus GN=Chmp1a PE=1 SV=1	Chmp1a	-0.187284	2.35704
Succinyl-CoA:3-ketoacid coenzyme A transferase 1, mitochondrial OS=Mus musculus GN=Oxct1 PE=1 SV=1	Oxct1	-0.18697	0.602709
Enoyl-CoA delta isomerase 1, mitochondrial OS=Mus musculus GN=Eci1 PE=1 SV=2	Eci1	-0.186201	1.1161
Galectin OS=Mus musculus GN=Lgals9 PE=1 SV=1	Lgals9	-0.184796	0.912304
Pyruvate dehydrogenase E1 component subunit beta, mitochondrial OS=Mus musculus GN=Pdhb PE=1 SV=1	Pdhb	-0.182235	0.557952
NEDD8-conjugating enzyme Ubc12 OS=Mus musculus GN=Ube2m PE=1 SV=1	Ube2m	-0.179674	1.29072
Importin subunit beta-1 OS=Mus musculus GN=Kpnb1 PE=1 SV=2	Kpnb1	-0.176062	1.78938
Dynactin subunit 2 OS=Mus musculus GN=Dctn2 PE=1 SV=3	Dctn2	-0.175539	0.904866
Signal recognition particle 14 kDa protein OS=Mus musculus GN=Srp14 PE=1 SV=1	Srp14	-0.175361	0.945833
Zinc finger C2HC domain-containing protein 1A OS=Mus musculus GN=Zc2hc1a PE=1 SV=1	Zc2hc1a	-0.173282	0.289232
Alcohol dehydrogenase [NADP(+)] OS=Mus musculus GN=Akr1a1 PE=1 SV=3	Akr1a1	-0.173282	0.646941
E3 ubiquitin-protein ligase MYCBP2 (Fragment) OS=Mus musculus GN=Mycbp2 PE=1 SV=1	Mycbp2	-0.172822	0.273049
Beta-hexosaminidase subunit alpha OS=Mus musculus GN=Hexa PE=1 SV=2	Hexa	-0.172115	0.368172
Septin-9 OS=Mus musculus GN=Sept9 PE=1 SV=1	Sept9	-0.171709	1.44805
Capping protein (Actin filament) muscle Z-line, beta, isoform CRA_a OS=Mus musculus GN=Capzb PE=1 SV=1	Capzb	-0.169366	0.534701
Aminoacyl tRNA synthase complex-interacting multifunctional protein 2 OS=Mus musculus GN=Aimp2 PE=1 SV=1	Aimp2	-0.168816	0.496251
CDGSH iron-sulfur domain-containing protein 3, mitochondrial OS=Mus musculus GN=Cisd3 PE=1 SV=1	Cisd3	-0.168521	0.455013
26S proteasome non-ATPase regulatory subunit 10 OS=Mus musculus GN=Psmd10 PE=1 SV=3	Psmd10	-0.167563	0.784172
NADH-cytochrome b5 reductase 3 OS=Mus musculus GN=Cyb5r3 PE=1 SV=3	Cyb5r3	-0.167559	0.625414
Septin-2 OS=Mus musculus GN=Sept2 PE=1 SV=2	Sept2	-0.164495	1.01109
General vesicular transport factor p115 OS=Mus musculus GN=Uso1 PE=1 SV=2	Uso1	-0.162104	1.04449
Intraflagellar transport protein 46 homolog OS=Mus musculus GN=Ift46 PE=1 SV=1	Ift46	-0.161768	0.285318
Phosphatidylinositol 4-phosphate 5-kinase type-1 alpha OS=Mus musculus GN=Pip5k1a PE=1 SV=1	Pip5k1a	-0.160984	0.427997
Dihydrolipoyllysine-residue acetyltransferase component of pyruvate dehydrogenase complex, mitochondrial OS=Mus musculus GN=Dlat PE=1 SV=2	Dlat	-0.160393	0.590481
Fragile X mental retardation syndrome-related protein 1 OS=Mus musculus GN=Fxr1 PE=1 SV=2	Fxr1	-0.156619	1.35317
Patched domain-containing protein 1 OS=Mus musculus GN=ptchd1 PE=2 SV=2	ptchd1	-0.155747	0.82755
Nucleophosmin OS=Mus musculus GN=Npm1 PE=1 SV=1	Npm1	-0.155273	1.22164
Heat shock cognate 71 kDa protein OS=Mus musculus GN=Hspa8 PE=1 SV=1	Hspa8	-0.154971	1.10848
L-xylulose reductase OS=Mus musculus GN=Dcxr PE=1 SV=2	Dcxr	-0.154707	0.629514
Carboxylesterase 1D OS=Mus musculus GN=Ces1d PE=1 SV=1	Ces1d	-0.153331	0.438162
Nuclear transport factor 2 OS=Mus musculus GN=Nutf2 PE=1 SV=1	Nutf2	-0.152631	1.48874
Guanine nucleotide-binding protein G(I)/G(S)/G(T) subunit beta-2 OS=Mus musculus GN=Gnb2 PE=1 SV=1	Gnb2	-0.150717	0.638672
UMP-CMP kinase 2, mitochondrial OS=Mus musculus GN=Cmpk2 PE=1 SV=2	Cmpk2	-0.149522	0.244736
Calnexin OS=Mus musculus GN=Canx PE=1 SV=1	Canx	-0.148927	0.408171
RNA transcription, translation and transport factor protein OS=Mus musculus GN=RTRAF PE=1 SV=1	RTRAF	-0.148442	0.859824
Ribosomal protein S6 kinase OS=Mus musculus GN=Rps6ka1 PE=1 SV=1	Rps6ka1	-0.147924	1.53529
Ubiquitin-conjugating enzyme E2 L3 OS=Mus musculus GN=Ube2l3 PE=1 SV=1	Ube2l3	-0.146885	0.629523
Rho GTPase-activating protein 17 OS=Mus musculus GN=Arhgap17 PE=1 SV=1	Arhgap17	-0.145389	0.939589
ADP-ribosylation factor 4 OS=Mus musculus GN=Arf4 PE=1 SV=2	Arf4	-0.145028	0.804931
Choline transporter-like protein 4 OS=Mus musculus GN=Slc44a4 PE=1 SV=1	Slc44a4	-0.144581	0.226941
Serum paraoxonase/lactonase 3 OS=Mus musculus GN=Pon3 PE=1 SV=2	Pon3	-0.144419	0.317894
Selenium-binding protein 1 OS=Mus musculus GN=Selenbp1 PE=1 SV=2	Selenbp1	-0.143589	0.310326
DCC-interacting protein 13-beta OS=Mus musculus GN=Appl2 PE=1 SV=1	Appl2	-0.141537	0.674028
Hsc70-interacting protein OS=Mus musculus GN=St13 PE=1 SV=1	St13	-0.138767	2.13315
Heterogeneous nuclear ribonucleoprotein M OS=Mus musculus GN=Hnrnpm PE=1 SV=3	Hnrnpm	-0.136879	0.668693
Nuclear ubiquitous casein and cyclin-dependent kinase substrate 1 OS=Mus musculus GN=Nucks1 PE=1 SV=1	Nucks1	-0.136261	0.369389
60S ribosomal protein L23a OS=Mus musculus GN=Rpl23a PE=1 SV=1	Rpl23a	-0.135607	0.536117
ATP synthase F(0) complex subunit B1, mitochondrial OS=Mus musculus GN=Atp5f1 PE=1 SV=1	Atp5f1	-0.134267	0.368031
Annexin A4 OS=Mus musculus GN=Anxa4 PE=1 SV=4	Anxa4	-0.134083	0.260895
AP-3 complex subunit beta-1 OS=Mus musculus GN=Ap3b1 PE=1 SV=2	Ap3b1	-0.133709	0.55432
Dehydrogenase/reductase SDR family member 4 OS=Mus musculus GN=Dhrs4 PE=1 SV=3	Dhrs4	-0.133286	0.595523
Developmentally-regulated GTP-binding protein 1 OS=Mus musculus GN=Drg1 PE=1 SV=1	Drg1	-0.133237	1.27378
Inter-alpha-trypsin inhibitor heavy chain H2 OS=Mus musculus GN=Itih2 PE=1 SV=1	Itih2	-0.132394	0.147216
Gelsolin (Fragment) OS=Mus musculus GN=Gsn PE=1 SV=1	Gsn	-0.131925	0.813207
MCG16669, isoform CRA_a OS=Mus musculus GN=Tardbp PE=1 SV=1	Tardbp	-0.131703	1.20492
B-cell receptor-associated protein 31 OS=Mus musculus GN=Bcap31 PE=1 SV=4	Bcap31	-0.131382	0.918426
GTP:AMP phosphotransferase AK3, mitochondrial OS=Mus musculus GN=Ak3 PE=1 SV=3	Ak3	-0.13124	0.470779
60S ribosomal protein L28 OS=Mus musculus GN=Rpl28 PE=1 SV=2	Rpl28	-0.129554	0.76833
Importin subunit alpha-4 OS=Mus musculus GN=Kpna3 PE=1 SV=1	Kpna3	-0.129542	0.723976
3-ketoacyl-CoA thiolase, mitochondrial OS=Mus musculus GN=Acaa2 PE=1 SV=3	Acaa2	-0.129412	0.63853
Kinesin-like protein KIF3A OS=Mus musculus GN=Kif3a PE=1 SV=2	Kif3a	-0.128977	0.341014
40S ribosomal protein S7 OS=Mus musculus GN=Rps7 PE=2 SV=1	Rps7	-0.127755	0.391207
60S ribosomal protein L4 OS=Mus musculus GN=Rpl4 PE=1 SV=3	Rpl4	-0.127034	0.546484
ATP synthase subunit d, mitochondrial OS=Mus musculus GN=Atp5h PE=1 SV=3	Atp5h	-0.125022	0.461683
Actin-related protein 2 OS=Mus musculus GN=Actr2 PE=1 SV=1	Actr2	-0.124025	0.31202
Trichoplein keratin filament-binding protein OS=Mus musculus GN=Tchp PE=1 SV=2	Tchp	-0.122509	0.290837
2,4-dienoyl-CoA reductase, mitochondrial OS=Mus musculus GN=Decr1 PE=1 SV=1	Decr1	-0.119475	0.23917
Cytochrome b5 OS=Mus musculus GN=Cyb5a PE=1 SV=2	Cyb5a	-0.117335	0.345648
Cytosolic non-specific dipeptidase OS=Mus musculus GN=Cndp2 PE=1 SV=1	Cndp2	-0.117277	0.378614
Intraflagellar transport protein 52 homolog OS=Mus musculus GN=Ift52 PE=1 SV=2	Ift52	-0.114424	0.243487
Calcium-binding protein 39 OS=Mus musculus GN=Cab39 PE=1 SV=2	Cab39	-0.114295	0.195098
Short-chain specific acyl-CoA dehydrogenase, mitochondrial OS=Mus musculus GN=Acads PE=1 SV=2	Acads	-0.113976	0.424679
Heterogeneous nuclear ribonucleoprotein Q OS=Mus musculus GN=Syncrip PE=1 SV=1	Syncrip	-0.11342	1.30525
60S ribosomal protein L36a OS=Mus musculus GN=Rpl36a PE=1 SV=2	Rpl36a	-0.111378	0.579279
ATPase Asna1 OS=Mus musculus GN=Asna1 PE=1 SV=2	Asna1	-0.111098	0.761868
Outer dense fiber protein 3B OS=Mus musculus GN=Odf3b PE=2 SV=1	Odf3b	-0.110727	0.15867
NAD-dependent malic enzyme, mitochondrial OS=Mus musculus GN=Me2 PE=1 SV=1	Me2	-0.108109	0.202747
Rho GTPase-activating protein 1 OS=Mus musculus GN=Arhgap1 PE=1 SV=1	Arhgap1	-0.1079	1.68347
Eukaryotic translation initiation factor 4 gamma 1 OS=Mus musculus GN=Eif4g1 PE=1 SV=1	Eif4g1	-0.107732	0.718016
Tropomodulin-3 OS=Mus musculus GN=Tmod3 PE=1 SV=1	Tmod3	-0.107715	0.36196
Alpha-enolase OS=Mus musculus GN=Eno1 PE=1 SV=3	Eno1	-0.106213	0.354643
Sorcin OS=Mus musculus GN=Sri PE=1 SV=1	Sri	-0.105423	0.361316
Heterogeneous nuclear ribonucleoprotein U-like protein 2 OS=Mus musculus GN=Hnrnpul2 PE=1 SV=2	Hnrnpul2	-0.104907	0.271801
Chloride intracellular channel protein 1 OS=Mus musculus GN=Clic1 PE=1 SV=3	Clic1	-0.103114	0.169913
5'-AMP-activated protein kinase catalytic subunit alpha-1 OS=Mus musculus GN=Prkaa1 PE=1 SV=2	Prkaa1	-0.102234	0.823565
Aly/REF export factor 2 OS=Mus musculus GN=Alyref2 PE=1 SV=1	Alyref2	-0.101407	0.295376
Long-chain-fatty-acid--CoA ligase 1 OS=Mus musculus GN=Acsl1 PE=1 SV=1	Acsl1	-0.100783	0.62247
WD repeat-containing protein 1 OS=Mus musculus GN=Wdr1 PE=1 SV=3	Wdr1	-0.100742	0.456022
Protein transport protein Sec31A OS=Mus musculus GN=Sec31a PE=1 SV=2	Sec31a	-0.0993219	0.599767
Isocitrate dehydrogenase [NAD] subunit, mitochondrial OS=Mus musculus GN=Idh3a PE=1 SV=1	Idh3a	-0.099061	0.299553
Polyadenylate-binding protein 1 OS=Mus musculus GN=Pabpc1 PE=1 SV=2	Pabpc1	-0.0989662	0.829508
Fumarate hydratase, mitochondrial OS=Mus musculus GN=Fh PE=1 SV=3	Fh	-0.0970142	0.595628
Protein diaphanous homolog 1 OS=Mus musculus GN=Diaph1 PE=1 SV=1	Diaph1	-0.0964394	0.318962
Rho-associated protein kinase 1 OS=Mus musculus GN=Rock1 PE=1 SV=1	Rock1	-0.0962597	0.252612
14-3-3 protein theta OS=Mus musculus GN=Ywhaq PE=1 SV=1	Ywhaq	-0.0952836	0.328043
Radial spoke head 1 homolog OS=Mus musculus GN=Rsph1 PE=1 SV=2	Rsph1	-0.0945645	0.221208
5'-nucleotidase OS=Mus musculus GN=Nt5e PE=1 SV=2	Nt5e	-0.0943289	0.203677
Dynactin subunit 1 OS=Mus musculus GN=Dctn1 PE=1 SV=1	Dctn1	-0.0924161	0.249213
Eukaryotic translation initiation factor 3 subunit G OS=Mus musculus GN=Eif3g PE=1 SV=2	Eif3g	-0.0891633	0.653524
von Willebrand factor A domain-containing protein 5A OS=Mus musculus GN=Vwa5a PE=1 SV=2	Vwa5a	-0.088702	0.446803
Erlin-2 OS=Mus musculus GN=Erlin2 PE=1 SV=1	Erlin2	-0.0881615	0.248114
Tetratricopeptide repeat protein 30B OS=Mus musculus GN=Ttc30b PE=2 SV=1	Ttc30b	-0.08681	0.167567
Calcium-activated chloride channel regulator 1 OS=Mus musculus GN=Clca1 PE=1 SV=2	Clca1	-0.0863579	0.0820033
116 kDa U5 small nuclear ribonucleoprotein component OS=Mus musculus GN=Eftud2 PE=1 SV=1	Eftud2	-0.0857243	0.36878
MICOS complex subunit Mic60 OS=Mus musculus GN=Immt PE=1 SV=1	Immt	-0.0853041	0.281192
V-type proton ATPase subunit d 1 OS=Mus musculus GN=Atp6v0d1 PE=1 SV=2	Atp6v0d1	-0.0845146	0.585585
Radial spoke head protein 4 homolog A OS=Mus musculus GN=Rsph4a PE=1 SV=2	Rsph4a	-0.082091	0.220999
Probable ATP-dependent RNA helicase DDX6 OS=Mus musculus GN=Ddx6 PE=1 SV=1	Ddx6	-0.0814161	0.274249
Oxysterol-binding protein OS=Mus musculus GN=Osbpl3 PE=1 SV=1	Osbpl3	-0.0812815	0.46467
Eukaryotic translation initiation factor 3 subunit D OS=Mus musculus GN=Eif3d PE=1 SV=2	Eif3d	-0.0791053	0.445778
CAAX prenyl protease 1 homolog OS=Mus musculus GN=Zmpste24 PE=1 SV=2	Zmpste24	-0.0788319	0.398894
UV excision repair protein RAD23 homolog B OS=Mus musculus GN=Rad23b PE=1 SV=2	Rad23b	-0.0786819	0.202778
Nck-associated protein 1 OS=Mus musculus GN=Nckap1 PE=1 SV=2	Nckap1	-0.0778365	0.25096
Nuclear protein localization protein 4 homolog OS=Mus musculus GN=Nploc4 PE=1 SV=3	Nploc4	-0.0760049	0.312324
Ras-related protein Rab-7a OS=Mus musculus GN=Rab7a PE=1 SV=2	Rab7a	-0.0751081	0.371086
Histone H1.3 OS=Mus musculus GN=Hist1h1d PE=1 SV=2	Hist1h1d	-0.074811	0.264735
T-complex protein 1 subunit beta OS=Mus musculus GN=Cct2 PE=1 SV=4	Cct2	-0.0744041	0.315943
Heat shock protein 75 kDa, mitochondrial OS=Mus musculus GN=Trap1 PE=1 SV=1	Trap1	-0.0741854	0.227606
N-acetylgalactosamine kinase OS=Mus musculus GN=Galk2 PE=1 SV=1	Galk2	-0.0725763	0.342984
Transcription intermediary factor 1-beta OS=Mus musculus GN=Trim28 PE=1 SV=3	Trim28	-0.0713774	0.263262
Glioblastoma amplified sequence OS=Mus musculus GN=Nipsnap2 PE=1 SV=1	Nipsnap2	-0.0711634	0.213234
60S ribosomal protein L21 OS=Mus musculus GN=Rpl21 PE=1 SV=1	Rpl21	-0.0709555	0.28431
WD repeat-containing protein 92 OS=Mus musculus GN=Wdr92 PE=1 SV=1	Wdr92	-0.0707748	0.355818
Unconventional myosin-VI OS=Mus musculus GN=Myo6 PE=1 SV=1	Myo6	-0.0702223	0.184329
Alanine--tRNA ligase, cytoplasmic OS=Mus musculus GN=Aars PE=1 SV=1	Aars	-0.0690398	0.459613
Serpin B12 OS=Mus musculus GN=Serpinb12 PE=2 SV=1	Serpinb12	-0.0687307	0.175562
Prostaglandin E synthase 3 OS=Mus musculus GN=Ptges3 PE=1 SV=1	Ptges3	-0.0653025	0.315087
STE20-like serine/threonine-protein kinase OS=Mus musculus GN=Slk PE=1 SV=2	Slk	-0.0627048	0.208534
eIF-2-alpha kinase activator GCN1 OS=Mus musculus GN=Gcn1 PE=1 SV=1	Gcn1	-0.061869	0.202007
Galectin-3-binding protein OS=Mus musculus GN=Lgals3bp PE=1 SV=1	Lgals3bp	-0.0617389	0.0825149
3-hydroxyisobutyrate dehydrogenase, mitochondrial OS=Mus musculus GN=Hibadh PE=1 SV=1	Hibadh	-0.0601161	0.217666
Tissue-type plasminogen activator OS=Mus musculus GN=Plat PE=1 SV=3	Plat	-0.0600047	0.125104
Platelet-activating factor acetylhydrolase IB subunit beta (Fragment) OS=Mus musculus GN=Pafah1b2 PE=1 SV=1	Pafah1b2	-0.0598069	0.154646
Ras-related protein Ral-A (Fragment) OS=Mus musculus GN=Rala PE=1 SV=1	Rala	-0.0578333	0.140359
Galectin-3 OS=Mus musculus GN=Lgals3 PE=1 SV=3	Lgals3	-0.0570145	0.30304
Intraflagellar transport protein 25 homolog OS=Mus musculus GN=Hspb11 PE=1 SV=2	Hspb11	-0.0559492	0.10585
ATP-dependent RNA helicase DDX1 OS=Mus musculus GN=Ddx1 PE=1 SV=1	Ddx1	-0.0516174	0.202045
Ras-related protein Rap-1b OS=Mus musculus GN=Rap1b PE=1 SV=2	Rap1b	-0.0496006	0.21931
Beta-1,4-galactosyltransferase 5 OS=Mus musculus GN=B4galt5 PE=2 SV=2	B4galt5	-0.0482414	0.0653261
WD repeat-containing protein 60 OS=Mus musculus GN=Wdr60 PE=1 SV=1	Wdr60	-0.0481031	0.087424
Aldehyde dehydrogenase, mitochondrial OS=Mus musculus GN=Aldh2 PE=1 SV=1	Aldh2	-0.0477582	0.0817781
ATP synthase subunit beta, mitochondrial OS=Mus musculus GN=Atp5b PE=1 SV=2	Atp5b	-0.0439285	0.138401
R3H and coiled-coil domain-containing protein 1 OS=Mus musculus GN=R3hcc1 PE=1 SV=3	R3hcc1	-0.0429264	0.0939996
Peroxiredoxin-6 OS=Mus musculus GN=Prdx6 PE=1 SV=1	Prdx6	-0.0405714	0.462491
Septin-7 OS=Mus musculus GN=Sept7 PE=1 SV=2	Sept7	-0.0402257	0.20264
Phosphoglycerate kinase 1 OS=Mus musculus GN=Pgk1 PE=1 SV=4	Pgk1	-0.0401128	0.232147
Na(+)/H(+) exchange regulatory cofactor NHE-RF1 OS=Mus musculus GN=Slc9a3r1 PE=1 SV=3	Slc9a3r1	-0.0390477	0.0587239
Nucleolar protein 56 OS=Mus musculus GN=Nop56 PE=1 SV=2	Nop56	-0.0383621	0.200406
Eukaryotic initiation factor 4A-II OS=Mus musculus GN=Eif4a2 PE=1 SV=1	Eif4a2	-0.0362693	0.0827012
Triosephosphate isomerase OS=Mus musculus GN=Tpi1 PE=1 SV=4	Tpi1	-0.0359407	0.174354
Ribosome maturation protein SBDS OS=Mus musculus GN=Sbds PE=1 SV=4	Sbds	-0.0358721	0.336094
Epidermal growth factor receptor kinase substrate 8-like protein 2 OS=Mus musculus GN=Eps8l2 PE=1 SV=1	Eps8l2	-0.0328152	0.0404358
T-complex protein 1 subunit eta OS=Mus musculus GN=Cct7 PE=1 SV=1	Cct7	-0.0319158	0.170888
Keratin, type I cytoskeletal 10 OS=Mus musculus GN=Krt10 PE=1 SV=1	Krt10	-0.0314206	0.0299
26S proteasome non-ATPase regulatory subunit 6 OS=Mus musculus GN=Psmd6 PE=1 SV=1	Psmd6	-0.0310284	0.098588
MICOS complex subunit Mic25 OS=Mus musculus GN=Chchd6 PE=1 SV=2	Chchd6	-0.0300208	0.0860128
Cathepsin D OS=Mus musculus GN=Ctsd PE=1 SV=1	Ctsd	-0.0296414	0.10193
ATP-dependent RNA helicase DDX3X OS=Mus musculus GN=Ddx3x PE=1 SV=3	Ddx3x	-0.0286658	0.407729
60S ribosomal protein L10a OS=Mus musculus GN=Rpl10a PE=1 SV=3	Rpl10a	-0.0272261	0.108561
Nuclear pore complex protein Nup93 OS=Mus musculus GN=Nup93 PE=1 SV=1	Nup93	-0.0250493	0.0966235
Copine-3 OS=Mus musculus GN=Cpne3 PE=1 SV=2	Cpne3	-0.0249634	0.0548625
Non-POU domain-containing octamer-binding protein OS=Mus musculus GN=Nono PE=1 SV=3	Nono	-0.0246968	0.0925769
Mesothelin OS=Mus musculus GN=Msln PE=1 SV=1	Msln	-0.0240587	0.0653379
Ras-related protein Rab-5C OS=Mus musculus GN=Rab5c PE=1 SV=2	Rab5c	-0.0228533	0.0873257
60S ribosomal protein L17 OS=Mus musculus GN=Rpl17 PE=1 SV=3	Rpl17	-0.0222252	0.0653868
60S ribosomal protein L12 OS=Mus musculus GN=Rpl12 PE=1 SV=2	Rpl12	-0.0187188	0.0698338
Aminopeptidase B OS=Mus musculus GN=Rnpep PE=1 SV=1	Rnpep	-0.0181547	0.0645146
Programmed cell death protein 10 OS=Mus musculus GN=Pdcd10 PE=1 SV=1	Pdcd10	-0.0161011	0.0276656
Chymase OS=Mus musculus GN=Cma1 PE=1 SV=1	Cma1	-0.015866	0.0251477
Zinc finger CCCH domain-containing protein 15 OS=Mus musculus GN=Zc3h15 PE=1 SV=2	Zc3h15	-0.0157694	0.0511213
Glyceraldehyde-3-phosphate dehydrogenase OS=Mus musculus GN=Gm10358 PE=1 SV=1	Gm10358	-0.0153246	0.0523061
Phospholipid transfer protein OS=Mus musculus GN=Pltp PE=1 SV=1	Pltp	-0.0150879	0.0126487
Peroxiredoxin-1 OS=Mus musculus GN=Prdx1 PE=1 SV=1	Prdx1	-0.0148378	0.160423
Platelet-activating factor acetylhydrolase IB subunit gamma OS=Mus musculus GN=Pafah1b3 PE=1 SV=1	Pafah1b3	-0.0145953	0.118976
Mitogen-activated protein kinase 1 OS=Mus musculus GN=Mapk1 PE=1 SV=3	Mapk1	-0.0142527	0.128593
Unconventional myosin-Ib OS=Mus musculus GN=Myo1b PE=1 SV=3	Myo1b	-0.0140258	0.039263
Rho GDP-dissociation inhibitor 1 OS=Mus musculus GN=Arhgdia PE=1 SV=3	Arhgdia	-0.0139194	0.0573647
AP-2 complex subunit alpha-2 OS=Mus musculus GN=Ap2a2 PE=1 SV=2	Ap2a2	-0.0131383	0.0745791
RuvB-like 2 OS=Mus musculus GN=Ruvbl2 PE=1 SV=3	Ruvbl2	-0.011713	0.0553001
Histone deacetylase complex subunit SAP18 OS=Mus musculus GN=Sap18 PE=1 SV=1	Sap18	-0.011683	0.0385008
Dynein assembly factor with WDR repeat domains 1 OS=Mus musculus GN=Daw1 PE=2 SV=1	Daw1	-0.0106598	0.0283336
Carboxymethylenebutenolidase homolog (Fragment) OS=Mus musculus GN=Cmbl PE=1 SV=1	Cmbl	-0.010292	0.0512046
Cilia- and flagella-associated protein 36 (Fragment) OS=Mus musculus GN=Cfap36 PE=1 SV=8	Cfap36	-0.0100359	0.0192982
Chloride channel accessory 3B OS=Mus musculus GN=Clca3b PE=1 SV=1	Clca3b	-0.00993323	0.0122207
Transketolase OS=Mus musculus GN=Tkt PE=1 SV=1	Tkt	-0.00819604	0.0486846
Nicastrin OS=Mus musculus GN=Ncstn PE=1 SV=3	Ncstn	-0.00782905	0.0263146
Coronin OS=Mus musculus GN=Coro2a PE=1 SV=1	Coro2a	-0.00757104	0.0304896
Aldose reductase-related protein 2 OS=Mus musculus GN=Akr1b8 PE=1 SV=2	Akr1b8	-0.00749403	0.0196023
Thioredoxin-dependent peroxide reductase, mitochondrial OS=Mus musculus GN=Prdx3 PE=1 SV=1	Prdx3	-0.00730675	0.0162133
Cullin-associated NEDD8-dissociated protein 1 OS=Mus musculus GN=Cand1 PE=1 SV=2	Cand1	-0.00639254	0.033319
V-type proton ATPase catalytic subunit A OS=Mus musculus GN=Atp6v1a PE=1 SV=2	Atp6v1a	-0.00517959	0.0205049
Importin-5 OS=Mus musculus GN=Ipo5 PE=1 SV=3	Ipo5	-0.00447833	0.0234183
Electron transfer flavoprotein subunit beta OS=Mus musculus GN=Etfb PE=1 SV=3	Etfb	-0.00445165	0.0204737
Malate dehydrogenase, mitochondrial OS=Mus musculus GN=Mdh2 PE=1 SV=3	Mdh2	-0.00290962	0.0314688
Aldose reductase OS=Mus musculus GN=Akr1b1 PE=1 SV=3	Akr1b1	-0.0028573	0.0104181
Twinfilin-1 OS=Mus musculus GN=Twf1 PE=1 SV=2	Twf1	-0.00180797	0.00746017
40S ribosomal protein S17 OS=Mus musculus GN=Rps17 PE=1 SV=2	Rps17	-0.00121726	0.00472446
Profilin-1 OS=Mus musculus GN=Pfn1 PE=1 SV=2	Pfn1	-8.39807e-05	0.000353582
Myotrophin OS=Mus musculus GN=Mtpn PE=1 SV=2	Mtpn	2.20471e-05	9.62397e-05
Pyruvate dehydrogenase protein X component, mitochondrial OS=Mus musculus GN=Pdhx PE=1 SV=1	Pdhx	2.49613e-05	5.48425e-05
CDGSH iron-sulfur domain-containing protein 1 OS=Mus musculus GN=Cisd1 PE=1 SV=1	Cisd1	0.000241935	0.0003973
60S ribosomal protein L29 OS=Mus musculus GN=Gm17669 PE=3 SV=1	Gm17669	0.00406823	0.0222582
Cytochrome c oxidase subunit 6C OS=Mus musculus GN=Cox6c PE=1 SV=3	Cox6c	0.00496429	0.0138241
RAS-related C3 botulinum substrate 1, isoform CRA_a OS=Mus musculus GN=Rac1 PE=1 SV=1	Rac1	0.00827054	0.0217881
14-3-3 protein epsilon OS=Mus musculus GN=Ywhae PE=1 SV=1	Ywhae	0.00874756	0.0341717
Eukaryotic translation initiation factor 3 subunit H OS=Mus musculus GN=Eif3h PE=1 SV=1	Eif3h	0.0107728	0.0315218
DnaJ homolog subfamily C member 3 OS=Mus musculus GN=Dnajc3 PE=1 SV=1	Dnajc3	0.0109341	0.0243205
60S ribosomal protein L7a OS=Mus musculus GN=Rpl7a PE=1 SV=2	Rpl7a	0.0112865	0.0429467
Calcium uptake protein 2, mitochondrial OS=Mus musculus GN=Micu2 PE=1 SV=2	Micu2	0.011693	0.0296149
Tropomyosin 1, alpha, isoform CRA_k OS=Mus musculus GN=Tpm1 PE=1 SV=1	Tpm1	0.0123722	0.0313826
Tissue alpha-L-fucosidase OS=Mus musculus GN=Fuca1 PE=1 SV=1	Fuca1	0.0130817	0.0192506
ELAV-like protein 1 OS=Mus musculus GN=Elavl1 PE=1 SV=2	Elavl1	0.0142346	0.0666919
Mitochondria-eating protein OS=Mus musculus GN=Spata18 PE=1 SV=2	Spata18	0.014337	0.0403266
Heterogeneous nuclear ribonucleoproteins A2/B1 OS=Mus musculus GN=Hnrnpa2b1 PE=1 SV=2	Hnrnpa2b1	0.0157849	0.0371333
Nucleolin OS=Mus musculus GN=Ncl PE=1 SV=2	Ncl	0.016333	0.0979253
60S ribosomal protein L11 OS=Mus musculus GN=Rpl11 PE=1 SV=4	Rpl11	0.0191263	0.0732632
Protein kinase C and casein kinase substrate in neurons protein 2 OS=Mus musculus GN=Pacsin2 PE=1 SV=1	Pacsin2	0.0192412	0.0441217
Phosphatidylinositide phosphatase SAC1 OS=Mus musculus GN=Sacm1l PE=1 SV=1	Sacm1l	0.0200904	0.0738586
Programmed cell death 6-interacting protein OS=Mus musculus GN=Pdcd6ip PE=1 SV=3	Pdcd6ip	0.0203003	0.0951968
Succinate--CoA ligase [GDP-forming] subunit beta, mitochondrial OS=Mus musculus GN=Suclg2 PE=1 SV=3	Suclg2	0.0211933	0.0775874
Ubiquitin carboxyl-terminal hydrolase 5 OS=Mus musculus GN=Usp5 PE=1 SV=1	Usp5	0.0217003	0.108754
60S ribosomal protein L24 OS=Mus musculus GN=Rpl24 PE=1 SV=2	Rpl24	0.0227241	0.102168
Nap1l4 protein OS=Mus musculus GN=Nap1l4 PE=1 SV=1	Nap1l4	0.0228975	0.0756227
Long-chain-specific acyl-CoA dehydrogenase, mitochondrial OS=Mus musculus GN=Acadl PE=1 SV=1	Acadl	0.0231462	0.132626
Gelsolin OS=Mus musculus GN=Gsn PE=1 SV=3	Gsn	0.0241851	0.0803631
Poly(U)-binding-splicing factor PUF60 OS=Mus musculus GN=Puf60 PE=1 SV=2	Puf60	0.0252967	0.190905
Adenylyl cyclase-associated protein 1 OS=Mus musculus GN=Cap1 PE=1 SV=4	Cap1	0.0257649	0.160143
Transaldolase OS=Mus musculus GN=Taldo1 PE=1 SV=2	Taldo1	0.0283822	0.11196
Catalase OS=Mus musculus GN=Cat PE=1 SV=4	Cat	0.0311636	0.111104
Transforming protein RhoA OS=Mus musculus GN=Rhoa PE=1 SV=1	Rhoa	0.0323	0.0942133
Aconitate hydratase, mitochondrial OS=Mus musculus GN=Aco2 PE=1 SV=1	Aco2	0.032459	0.0872029
Phenylalanine--tRNA ligase beta subunit OS=Mus musculus GN=Farsb PE=1 SV=2	Farsb	0.0328423	0.244674
Lysosome-associated membrane glycoprotein 2 OS=Mus musculus GN=Lamp2 PE=1 SV=2	Lamp2	0.0340551	0.0970738
Succinate--CoA ligase [ADP-forming] subunit beta, mitochondrial OS=Mus musculus GN=Sucla2 PE=1 SV=2	Sucla2	0.0347893	0.124638
40S ribosomal protein S6 OS=Mus musculus GN=Rps6 PE=1 SV=1	Rps6	0.0353362	0.169787
SUMO-activating enzyme subunit 2 OS=Mus musculus GN=Uba2 PE=1 SV=1	Uba2	0.0354623	0.0817853
Prosaposin OS=Mus musculus GN=Psap PE=1 SV=1	Psap	0.0362073	0.0417573
Electron transfer flavoprotein subunit alpha, mitochondrial OS=Mus musculus GN=Etfa PE=1 SV=2	Etfa	0.036462	0.104649
Cytochrome P450 2F2 OS=Mus musculus GN=Cyp2f2 PE=1 SV=1	Cyp2f2	0.0366017	0.0930244
Serine/threonine-protein phosphatase PGAM5, mitochondrial OS=Mus musculus GN=Pgam5 PE=1 SV=1	Pgam5	0.0371705	0.11558
Spectrin alpha chain, non-erythrocytic 1 OS=Mus musculus GN=Sptan1 PE=1 SV=1	Sptan1	0.0383079	0.146962
Erythrocyte band 7 integral membrane protein OS=Mus musculus GN=Stom PE=1 SV=3	Stom	0.0389654	0.106259
Charged multivesicular body protein 1b-1 OS=Mus musculus GN=Chmp1b1 PE=1 SV=1	Chmp1b1	0.0415836	0.153699
C-terminal-binding protein 2 OS=Mus musculus GN=Ctbp2 PE=1 SV=2	Ctbp2	0.0422101	0.311828
Cytochrome c1, heme protein, mitochondrial OS=Mus musculus GN=Cyc1 PE=1 SV=1	Cyc1	0.0437681	0.102504
60S acidic ribosomal protein P2 OS=Mus musculus GN=Rplp2 PE=1 SV=3	Rplp2	0.04662	0.15589
Tapasin OS=Mus musculus GN=Tapbp PE=1 SV=2	Tapbp	0.0477274	0.25412
AP-1 complex subunit gamma-1 OS=Mus musculus GN=Ap1g1 PE=1 SV=1	Ap1g1	0.0479517	0.156033
Tetraspanin OS=Mus musculus GN=Tspan3 PE=1 SV=1	Tspan3	0.0491101	0.0934634
Isocitrate dehydrogenase [NADP], mitochondrial OS=Mus musculus GN=Idh2 PE=1 SV=3	Idh2	0.0491835	0.370486
SEC24 related gene family, member C (S. cerevisiae), isoform CRA_a OS=Mus musculus GN=Sec24c PE=1 SV=1	Sec24c	0.0494832	0.217205
Brain-specific angiogenesis inhibitor 1-associated protein 2 OS=Mus musculus GN=Baiap2 PE=1 SV=1	Baiap2	0.0500802	0.110758
Histone H1.0 OS=Mus musculus GN=H1f0 PE=2 SV=4	H1f0	0.0501626	0.103258
Farnesyl pyrophosphate synthase OS=Mus musculus GN=Fdps PE=1 SV=1	Fdps	0.051254	0.0735783
Mucin-4 (Fragment) OS=Mus musculus GN=Muc4 PE=1 SV=1	Muc4	0.0523121	0.0795969
Histone H1.2 OS=Mus musculus GN=Hist1h1c PE=1 SV=2	Hist1h1c	0.0527399	0.206737
Heat shock protein HSP 90-beta OS=Mus musculus GN=Hsp90ab1 PE=1 SV=3	Hsp90ab1	0.0536201	0.610354
Vacuolar protein sorting-associated protein 29 OS=Mus musculus GN=Vps29 PE=1 SV=1	Vps29	0.0536392	0.33575
Protein arginine N-methyltransferase 5 OS=Mus musculus GN=Prmt5 PE=1 SV=1	Prmt5	0.0538385	0.117339
Alpha actinin 1a OS=Mus musculus GN=Actn1 PE=1 SV=1	Actn1	0.0539726	0.151592
Acyl-coenzyme A thioesterase 11 OS=Mus musculus GN=Acot11 PE=1 SV=1	Acot11	0.0553763	0.252564
COP9 signalosome complex subunit 2 OS=Mus musculus GN=Cops2 PE=1 SV=1	Cops2	0.0555219	0.208689
Barrier-to-autointegration factor OS=Mus musculus GN=Banf1 PE=1 SV=1	Banf1	0.0583245	0.104348
T-complex protein 1 subunit epsilon OS=Mus musculus GN=Cct5 PE=1 SV=1	Cct5	0.0605683	0.296746
40S ribosomal protein S19 OS=Mus musculus GN=Rps19 PE=1 SV=3	Rps19	0.0619236	0.206069
Alpha-centractin OS=Mus musculus GN=Actr1a PE=1 SV=1	Actr1a	0.0638028	0.41383
Isoleucine--tRNA ligase, mitochondrial OS=Mus musculus GN=Iars2 PE=1 SV=1	Iars2	0.0650627	0.281504
Septin-11 OS=Mus musculus GN=Sept11 PE=1 SV=4	Sept11	0.0652733	0.334866
Vesicle-fusing ATPase OS=Mus musculus GN=Nsf PE=1 SV=2	Nsf	0.0657356	0.241791
Dipeptidyl peptidase 3 OS=Mus musculus GN=Dpp3 PE=1 SV=2	Dpp3	0.065832	0.286916
Calponin-2 OS=Mus musculus GN=Cnn2 PE=1 SV=1	Cnn2	0.0680249	0.376668
Unconventional myosin-Id OS=Mus musculus GN=Myo1d PE=1 SV=1	Myo1d	0.0690533	0.279992
Putative ATP-dependent RNA helicase DHX30 (Fragment) OS=Mus musculus GN=Dhx30 PE=1 SV=1	Dhx30	0.069517	0.169604
AP complex subunit beta OS=Mus musculus GN=Ap2b1 PE=1 SV=1	Ap2b1	0.0742297	0.423718
Charged multivesicular body protein 4b OS=Mus musculus GN=Chmp4b PE=1 SV=2	Chmp4b	0.0755226	0.395325
Actin-related protein 2/3 complex subunit 2 OS=Mus musculus GN=Arpc2 PE=1 SV=3	Arpc2	0.0771017	0.299167
Rab GDP dissociation inhibitor beta OS=Mus musculus GN=Gdi2 PE=1 SV=1	Gdi2	0.0776977	0.211276
Isoleucine--tRNA ligase, cytoplasmic OS=Mus musculus GN=Iars PE=1 SV=2	Iars	0.0777258	0.917849
Fibronectin OS=Mus musculus GN=Fn1 PE=1 SV=1	Fn1	0.0777517	0.371763
rRNA 2'-O-methyltransferase fibrillarin OS=Mus musculus GN=Fbl PE=1 SV=2	Fbl	0.0787322	0.336913
SUMO-activating enzyme subunit 1 OS=Mus musculus GN=Sae1 PE=1 SV=1	Sae1	0.0791245	0.414381
ADP-ribosylation factor 3 OS=Mus musculus GN=Arf3 PE=2 SV=2	Arf3	0.0794616	0.354722
PDZ and LIM domain protein 1 (Fragment) OS=Mus musculus GN=Pdlim1 PE=1 SV=1	Pdlim1	0.0796499	0.25188
Actin-related protein 2/3 complex subunit 3 OS=Mus musculus GN=Arpc3 PE=1 SV=3	Arpc3	0.0805395	0.35097
Splicing factor 3A subunit 3 OS=Mus musculus GN=Sf3a3 PE=1 SV=2	Sf3a3	0.0816349	0.438445
Transcriptional activator protein Pur-alpha OS=Mus musculus GN=Pura PE=1 SV=1	Pura	0.0820643	0.358849
Leucine-rich repeat LGI family member 2 OS=Mus musculus GN=Lgi2 PE=2 SV=1	Lgi2	0.0831891	0.110199
ES1 protein homolog, mitochondrial OS=Mus musculus GN=D10Jhu81e PE=1 SV=1	D10Jhu81e	0.0837003	0.504736
60S ribosomal protein L32 OS=Mus musculus GN=Rpl32 PE=1 SV=2	Rpl32	0.0837691	0.432207
Enhancer of mRNA-decapping protein 4 OS=Mus musculus GN=Edc4 PE=1 SV=1	Edc4	0.0840577	0.244708
Glycogenin OS=Mus musculus GN=Gyg PE=1 SV=1	Gyg	0.0849099	0.120725
Signal recognition particle subunit SRP68 OS=Mus musculus GN=Srp68 PE=1 SV=2	Srp68	0.0849365	0.894665
40S ribosomal protein S12 OS=Mus musculus GN=Rps12 PE=1 SV=2	Rps12	0.0855322	0.446273
60S ribosomal protein L18 OS=Mus musculus GN=Rpl18 PE=1 SV=3	Rpl18	0.0881502	0.566789
Tight junction protein ZO-2 OS=Mus musculus GN=Tjp2 PE=1 SV=2	Tjp2	0.0889882	0.383946
Heterogeneous nuclear ribonucleoprotein U OS=Mus musculus GN=Hnrnpu PE=1 SV=1	Hnrnpu	0.0891973	0.322927
Mitochondrial import receptor subunit TOM70 OS=Mus musculus GN=Tomm70 PE=1 SV=2	Tomm70	0.0900783	0.288483
Phospholipid scramblase 3 OS=Mus musculus GN=Plscr3 PE=1 SV=1	Plscr3	0.0904483	0.274644
Tubulin alpha chain (Fragment) OS=Mus musculus GN=Tuba4a PE=1 SV=1	Tuba4a	0.0913198	0.285767
Cilia- and flagella-associated protein 91 OS=Mus musculus GN=Maats1 PE=1 SV=3	Maats1	0.0917062	0.169055
Dynactin subunit 3 OS=Mus musculus GN=Dctn3 PE=1 SV=2	Dctn3	0.091943	0.413756
Arginine--tRNA ligase, cytoplasmic OS=Mus musculus GN=Rars PE=1 SV=2	Rars	0.0928986	0.582082
Cytoplasmic dynein 1 light intermediate chain 1 OS=Mus musculus GN=Dync1li1 PE=1 SV=1	Dync1li1	0.0931224	0.384925
40S ribosomal protein S20 OS=Mus musculus GN=Rps20 PE=1 SV=1	Rps20	0.0938305	0.56278
26S proteasome regulatory subunit 6B OS=Mus musculus GN=Psmc4 PE=1 SV=2	Psmc4	0.0945784	1.30271
Methionine--tRNA ligase, cytoplasmic OS=Mus musculus GN=Mars PE=1 SV=1	Mars	0.0947127	0.473817
Eukaryotic peptide chain release factor subunit 1 OS=Mus musculus GN=Etf1 PE=1 SV=4	Etf1	0.0952378	0.195576
Charged multivesicular body protein 2a OS=Mus musculus GN=Chmp2a PE=1 SV=1	Chmp2a	0.0953285	0.764264
CAD protein OS=Mus musculus GN=Cad PE=1 SV=1	Cad	0.0958534	0.455618
Heterogeneous nuclear ribonucleoprotein K OS=Mus musculus GN=Hnrnpk PE=1 SV=1	Hnrnpk	0.0968794	0.914459
Transportin-1 (Fragment) OS=Mus musculus GN=Tnpo1 PE=1 SV=1	Tnpo1	0.0970079	0.364025
Serine/threonine-protein kinase 26 OS=Mus musculus GN=Stk26 PE=1 SV=1	Stk26	0.0973054	0.264919
Glypican-4 OS=Mus musculus GN=Gpc4 PE=1 SV=2	Gpc4	0.0991034	0.208462
Transitional endoplasmic reticulum ATPase OS=Mus musculus GN=Vcp PE=1 SV=4	Vcp	0.103326	0.467276
26S proteasome regulatory subunit 6A OS=Mus musculus GN=Psmc3 PE=1 SV=2	Psmc3	0.106319	1.0058
Interferon-induced protein with tetratricopeptide repeats 3B OS=Mus musculus GN=Ifit3b PE=1 SV=1	Ifit3b	0.107005	0.144853
Staphylococcal nuclease domain-containing protein 1 OS=Mus musculus GN=Snd1 PE=1 SV=1	Snd1	0.107476	0.50882
COP9 signalosome complex subunit 5 OS=Mus musculus GN=Cops5 PE=1 SV=3	Cops5	0.107613	0.361434
Isocitrate dehydrogenase [NAD] subunit, mitochondrial OS=Mus musculus GN=Idh3b PE=1 SV=1	Idh3b	0.108314	0.364286
Serine/arginine-rich splicing factor 2 OS=Mus musculus GN=Srsf2 PE=1 SV=4	Srsf2	0.108337	0.190641
Prominin-1 OS=Mus musculus GN=Prom1 PE=1 SV=1	Prom1	0.108634	0.221506
Myosin light polypeptide 6 OS=Mus musculus GN=Myl6 PE=1 SV=1	Myl6	0.109004	0.535972
Isocitrate dehydrogenase [NADP] cytoplasmic OS=Mus musculus GN=Idh1 PE=1 SV=2	Idh1	0.109152	0.562374
Toll-interacting protein OS=Mus musculus GN=Tollip PE=1 SV=1	Tollip	0.109521	0.25774
NHP2-like protein 1 OS=Mus musculus GN=Snu13 PE=1 SV=4	Snu13	0.111156	0.625514
Stress-induced-phosphoprotein 1 OS=Mus musculus GN=Stip1 PE=1 SV=1	Stip1	0.111223	0.761729
Mitogen-activated protein kinase 3 OS=Mus musculus GN=Mapk3 PE=1 SV=5	Mapk3	0.1124	0.955313
NADH dehydrogenase [ubiquinone] 1 alpha subcomplex subunit 5 OS=Mus musculus GN=Ndufa5 PE=1 SV=3	Ndufa5	0.112455	0.317214
Dynein light chain 2, cytoplasmic OS=Mus musculus GN=Dynll2 PE=1 SV=1	Dynll2	0.112493	0.354927
6-phosphogluconate dehydrogenase, decarboxylating OS=Mus musculus GN=Pgd PE=1 SV=3	Pgd	0.112539	0.658223
Protein-glutamine gamma-glutamyltransferase 2 OS=Mus musculus GN=Tgm2 PE=1 SV=4	Tgm2	0.112845	0.360529
Protein NDRG4 (Fragment) OS=Mus musculus GN=Ndrg4 PE=1 SV=8	Ndrg4	0.113696	0.405012
Serine/threonine-protein phosphatase PP1-alpha catalytic subunit OS=Mus musculus GN=Ppp1ca PE=1 SV=1	Ppp1ca	0.114652	0.527374
Kinesin-associated protein 3 OS=Mus musculus GN=Kifap3 PE=1 SV=1	Kifap3	0.114687	0.234702
26S proteasome regulatory subunit 8 OS=Mus musculus GN=Psmc5 PE=1 SV=1	Psmc5	0.115161	0.373524
Cytidine monophospho-N-acetylneuraminic acid synthetase OS=Mus musculus GN=Cmas PE=1 SV=1	Cmas	0.115337	0.335113
Coiled-coil domain-containing 162 OS=Mus musculus GN=Ccdc162 PE=1 SV=1	Ccdc162	0.117328	0.215644
Kinesin-like protein KIF2A OS=Mus musculus GN=Kif2a PE=1 SV=2	Kif2a	0.117865	0.229323
40S ribosomal protein S14 OS=Mus musculus GN=Rps14 PE=1 SV=3	Rps14	0.11809	1.32192
Ubiquitin-like protein ISG15 OS=Mus musculus GN=Isg15 PE=1 SV=4	Isg15	0.120173	0.23186
Actin-related protein 2/3 complex subunit 1B OS=Mus musculus GN=Arpc1b PE=1 SV=4	Arpc1b	0.12212	0.372518
Signal recognition particle subunit SRP72 OS=Mus musculus GN=Srp72 PE=1 SV=1	Srp72	0.12297	0.484611
60S ribosomal protein L35 OS=Mus musculus GN=Rpl35 PE=1 SV=1	Rpl35	0.122998	0.941637
60S ribosomal protein L7 OS=Mus musculus GN=Rpl7 PE=1 SV=2	Rpl7	0.123446	0.63256
Deuterosome assembly protein 1 OS=Mus musculus GN=Deup1 PE=1 SV=3	Deup1	0.12354	0.319739
MCG10343, isoform CRA_b OS=Mus musculus GN=Slc25a3 PE=1 SV=1	Slc25a3	0.123563	0.289137
Mitochondrial carrier homolog 2 OS=Mus musculus GN=Mtch2 PE=1 SV=1	Mtch2	0.124053	0.245358
Heat shock-related 70 kDa protein 2 OS=Mus musculus GN=Hspa2 PE=1 SV=2	Hspa2	0.124086	0.390052
Protein S100-A6 OS=Mus musculus GN=S100a6 PE=1 SV=3	S100a6	0.124466	0.417312
60S ribosomal protein L27a OS=Mus musculus GN=Rpl27a PE=1 SV=5	Rpl27a	0.125468	1.09577
Spectrin beta chain, non-erythrocytic 1 OS=Mus musculus GN=Sptbn1 PE=1 SV=2	Sptbn1	0.125527	0.890061
Poly(rC)-binding protein 1 OS=Mus musculus GN=Pcbp1 PE=1 SV=1	Pcbp1	0.126827	2.42319
Leucine-rich repeat-containing protein 59 OS=Mus musculus GN=Lrrc59 PE=1 SV=1	Lrrc59	0.127399	0.774199
Vacuolar protein sorting-associated protein 35 OS=Mus musculus GN=Vps35 PE=1 SV=1	Vps35	0.127942	0.792012
ATP-dependent 6-phosphofructokinase OS=Mus musculus GN=Pfkp PE=1 SV=1	Pfkp	0.12906	0.656769
Histone H2A.V OS=Mus musculus GN=H2afv PE=1 SV=3	H2afv	0.129632	0.528572
Hexokinase-2 OS=Mus musculus GN=Hk2 PE=1 SV=1	Hk2	0.130286	0.255231
Sodium/potassium-transporting ATPase subunit alpha-1 OS=Mus musculus GN=Atp1a1 PE=1 SV=1	Atp1a1	0.133117	0.567897
ATP synthase subunit epsilon, mitochondrial OS=Mus musculus GN=Atp5e PE=1 SV=2	Atp5e	0.134968	0.340047
60 kDa heat shock protein, mitochondrial OS=Mus musculus GN=Hspd1 PE=1 SV=1	Hspd1	0.135168	1.31485
Methyltransferase-like 26 OS=Mus musculus GN=Mettl26 PE=1 SV=1	Mettl26	0.136748	0.792235
60S ribosomal protein L18a OS=Mus musculus GN=Rpl18a PE=1 SV=1	Rpl18a	0.138092	0.590785
Transmembrane emp24 domain-containing protein 10 OS=Mus musculus GN=Tmed10 PE=1 SV=1	Tmed10	0.139225	0.66622
Integrin beta-1 OS=Mus musculus GN=Itgb1 PE=1 SV=1	Itgb1	0.140122	0.532218
Glutathione synthetase OS=Mus musculus GN=Gss PE=1 SV=1	Gss	0.14031	0.40902
40S ribosomal protein S11 OS=Mus musculus GN=Rps11 PE=1 SV=3	Rps11	0.140809	0.617091
26S proteasome non-ATPase regulatory subunit 3 OS=Mus musculus GN=Psmd3 PE=1 SV=3	Psmd3	0.141184	0.656143
60S ribosomal protein L13a OS=Mus musculus GN=Rpl13a PE=1 SV=4	Rpl13a	0.142375	0.989615
IST1 homolog OS=Mus musculus GN=Ist1 PE=1 SV=1	Ist1	0.142703	0.5227
Cytoplasmic FMR1-interacting protein 1 OS=Mus musculus GN=Cyfip1 PE=1 SV=1	Cyfip1	0.143916	1.08431
Tyrosine-protein kinase Yes OS=Mus musculus GN=Yes1 PE=1 SV=3	Yes1	0.145099	0.6098
Creatine kinase U-type, mitochondrial OS=Mus musculus GN=Ckmt1 PE=1 SV=1	Ckmt1	0.147205	0.699484
26S proteasome non-ATPase regulatory subunit 2 OS=Mus musculus GN=Psmd2 PE=1 SV=1	Psmd2	0.147385	0.328
GTP-binding nuclear protein Ran OS=Mus musculus GN=Ran PE=1 SV=3	Ran	0.147604	1.04025
Tropomyosin alpha-3 chain OS=Mus musculus GN=Tpm3 PE=1 SV=1	Tpm3	0.148457	0.497753
Trifunctional enzyme subunit alpha, mitochondrial OS=Mus musculus GN=Hadha PE=1 SV=1	Hadha	0.148468	0.616335
Keratin, type II cytoskeletal 7 OS=Mus musculus GN=Krt7 PE=1 SV=1	Krt7	0.148697	0.265079
4F2 cell-surface antigen heavy chain OS=Mus musculus GN=Slc3a2 PE=1 SV=1	Slc3a2	0.152388	0.58516
T-complex protein 1 subunit alpha OS=Mus musculus GN=Tcp1 PE=1 SV=3	Tcp1	0.153999	1.31564
Forkhead-associated domain-containing protein 1 OS=Mus musculus GN=Fhad1 PE=2 SV=1	Fhad1	0.154975	0.532531
NADPH--cytochrome P450 reductase OS=Mus musculus GN=Por PE=1 SV=2	Por	0.155163	0.77456
Tctex1 domain-containing protein 2 OS=Mus musculus GN=Tctex1d2 PE=1 SV=1	Tctex1d2	0.155295	0.259313
Polyubiquitin-C (Fragment) OS=Mus musculus GN=Ubc PE=4 SV=1	Ubc	0.155865	0.691265
Epoxide hydrolase OS=Mus musculus GN=Ephx1 PE=1 SV=1	Ephx1	0.158087	0.597072
Ras GTPase-activating-like protein IQGAP1 OS=Mus musculus GN=Iqgap1 PE=1 SV=2	Iqgap1	0.158419	0.418265
Zinc transporter ZIP4 OS=Mus musculus GN=Slc39a4 PE=1 SV=1	Slc39a4	0.159836	0.535911
Bcl-2-associated transcription factor 1 OS=Mus musculus GN=Bclaf1 PE=1 SV=2	Bclaf1	0.159982	0.520646
Elongation factor Tu, mitochondrial OS=Mus musculus GN=Tufm PE=1 SV=1	Tufm	0.160414	0.789101
Ras-related protein Rab-10 OS=Mus musculus GN=Rab10 PE=1 SV=1	Rab10	0.16064	0.631882
Acetyl-coenzyme A synthetase, cytoplasmic OS=Mus musculus GN=Acss2 PE=1 SV=1	Acss2	0.162009	0.352614
Basic leucine zipper and W2 domain-containing protein 1 OS=Mus musculus GN=Bzw1 PE=1 SV=1	Bzw1	0.163636	1.24257
Biliverdin reductase A OS=Mus musculus GN=Blvra PE=1 SV=1	Blvra	0.163874	0.451845
26S proteasome regulatory subunit 7 OS=Mus musculus GN=Psmc2 PE=1 SV=1	Psmc2	0.16486	0.596787
COP9 signalosome complex subunit 1 OS=Mus musculus GN=Gps1 PE=1 SV=1	Gps1	0.165408	0.501236
Transmembrane emp24 domain-containing protein 9 OS=Mus musculus GN=Tmed9 PE=1 SV=2	Tmed9	0.165533	0.379708
UMP-CMP kinase OS=Mus musculus GN=Cmpk1 PE=1 SV=1	Cmpk1	0.166822	0.487243
Protein disulfide-isomerase TMX3 OS=Mus musculus GN=Tmx3 PE=1 SV=2	Tmx3	0.167933	0.587912
[Protein ADP-ribosylarginine] hydrolase OS=Mus musculus GN=Adprh PE=1 SV=1	Adprh	0.167983	1.79876
Syntaxin-3 OS=Mus musculus GN=Stx3 PE=1 SV=1	Stx3	0.16946	0.275205
Carbonyl reductase [NADPH] 2 OS=Mus musculus GN=Cbr2 PE=1 SV=1	Cbr2	0.172596	0.414854
60S ribosomal protein L19 OS=Mus musculus GN=Rpl19 PE=1 SV=1	Rpl19	0.1727	0.929778
Annexin A8 OS=Mus musculus GN=Anxa8 PE=1 SV=2	Anxa8	0.173455	0.423232
Poly(rC)-binding protein 2 OS=Mus musculus GN=Pcbp2 PE=1 SV=1	Pcbp2	0.174336	0.909855
Very long-chain specific acyl-CoA dehydrogenase, mitochondrial OS=Mus musculus GN=Acadvl PE=1 SV=3	Acadvl	0.174787	0.411223
Dual specificity protein phosphatase CDC14A OS=Mus musculus GN=Cdc14a PE=2 SV=2	Cdc14a	0.174999	0.544763
Myosin-9 OS=Mus musculus GN=Myh9 PE=1 SV=4	Myh9	0.175499	0.767511
Probable ubiquitin carboxyl-terminal hydrolase FAF-X OS=Mus musculus GN=Usp9x PE=1 SV=1	Usp9x	0.175591	0.690291
Proliferating cell nuclear antigen OS=Mus musculus GN=Pcna PE=1 SV=2	Pcna	0.176322	1.14558
Coatomer subunit gamma-1 OS=Mus musculus GN=Copg1 PE=1 SV=1	Copg1	0.177304	1.1685
T-complex protein 1 subunit zeta OS=Mus musculus GN=Cct6a PE=1 SV=3	Cct6a	0.177325	2.41964
60S ribosomal protein L6 OS=Mus musculus GN=Rpl6 PE=1 SV=3	Rpl6	0.177573	1.13981
COP9 signalosome complex subunit 6 OS=Mus musculus GN=Cops6 PE=1 SV=1	Cops6	0.17802	0.717309
ATP synthase subunit alpha, mitochondrial OS=Mus musculus GN=Atp5a1 PE=1 SV=1	Atp5a1	0.178675	0.589116
Phosphoglucomutase-2 OS=Mus musculus GN=Pgm2 PE=1 SV=1	Pgm2	0.179676	0.55223
Hexokinase 1, isoform CRA_f OS=Mus musculus GN=Hk1 PE=1 SV=1	Hk1	0.179785	0.851688
Gpsn2 protein OS=Mus musculus GN=Tecr PE=1 SV=1	Tecr	0.182144	0.730788
Pyridoxal kinase OS=Mus musculus GN=Pdxk PE=1 SV=1	Pdxk	0.1831	0.406875
Proliferation-associated 2G4 OS=Mus musculus GN=Pa2g4 PE=1 SV=1	Pa2g4	0.185004	2.01811
26S proteasome non-ATPase regulatory subunit 11 OS=Mus musculus GN=Psmd11 PE=1 SV=3	Psmd11	0.186543	1.66764
60S ribosomal protein L26 (Fragment) OS=Mus musculus GN=Rpl26 PE=1 SV=1	Rpl26	0.186548	1.06715
Protein disulfide-isomerase A3 OS=Mus musculus GN=Pdia3 PE=1 SV=2	Pdia3	0.186867	1.57525
Plastin-3 (Fragment) OS=Mus musculus GN=Pls3 PE=1 SV=1	Pls3	0.187184	0.481903
Oxygen-regulated protein 1 OS=Mus musculus GN=Rp1 PE=1 SV=1	Rp1	0.187475	0.23795
Prolyl endopeptidase OS=Mus musculus GN=Prep PE=1 SV=1	Prep	0.188235	1.21925
N-alpha-acetyltransferase 15, NatA auxiliary subunit OS=Mus musculus GN=Naa15 PE=1 SV=1	Naa15	0.188247	2.43607
Mitochondrial import receptor subunit TOM34 OS=Mus musculus GN=Tomm34 PE=1 SV=1	Tomm34	0.188511	1.02515
Coatomer subunit beta OS=Mus musculus GN=Copb1 PE=1 SV=1	Copb1	0.188684	3.82086
40S ribosomal protein S3a OS=Mus musculus GN=Rps3a PE=1 SV=3	Rps3a	0.188949	0.967355
Myosin-10 OS=Mus musculus GN=Myh10 PE=1 SV=1	Myh10	0.189201	0.859037
Nuclear migration protein nudC OS=Mus musculus GN=Nudc PE=1 SV=1	Nudc	0.1899	1.52473
Coronin-1B OS=Mus musculus GN=Coro1b PE=1 SV=1	Coro1b	0.191309	0.642987
Heat shock 70 kDa protein 1A OS=Mus musculus GN=Hspa1a PE=1 SV=2	Hspa1a	0.191463	0.360267
Isocitrate dehydrogenase [NAD] subunit gamma 1, mitochondrial OS=Mus musculus GN=Idh3g PE=1 SV=1	Idh3g	0.19343	0.570962
Zinc finger protein 608 OS=Mus musculus GN=Znf608 PE=1 SV=1	Znf608	0.19402	0.489062
Cytochrome b-c1 complex subunit 2, mitochondrial OS=Mus musculus GN=Uqcrc2 PE=1 SV=1	Uqcrc2	0.194573	0.652488
Stress-70 protein, mitochondrial OS=Mus musculus GN=Hspa9 PE=1 SV=3	Hspa9	0.194592	0.799953
Valine--tRNA ligase OS=Mus musculus GN=Vars PE=1 SV=1	Vars	0.194988	1.06273
Cytoplasmic dynein 1 heavy chain 1 OS=Mus musculus GN=Dync1h1 PE=1 SV=2	Dync1h1	0.196247	1.3893
C-1-tetrahydrofolate synthase, cytoplasmic OS=Mus musculus GN=Mthfd1 PE=1 SV=4	Mthfd1	0.19666	1.82188
Retinoic acid-induced protein 3 OS=Mus musculus GN=Gprc5a PE=1 SV=1	Gprc5a	0.196902	0.257617
Protein ERGIC-53 OS=Mus musculus GN=Lman1 PE=1 SV=1	Lman1	0.198238	0.865365
Activator of 90 kDa heat shock protein ATPase homolog 1 OS=Mus musculus GN=Ahsa1 PE=1 SV=2	Ahsa1	0.198504	0.809575
Transmembrane protein 200C OS=Mus musculus GN=Tmem200c PE=1 SV=1	Tmem200c	0.199021	0.756322
Ubiquitin-conjugating enzyme E2 N OS=Mus musculus GN=Ube2n PE=1 SV=1	Ube2n	0.200457	1.60685
Aminoacyl tRNA synthase complex-interacting multifunctional protein 1 OS=Mus musculus GN=Aimp1 PE=1 SV=1	Aimp1	0.200647	1.55871
Peptidyl-prolyl cis-trans isomerase B OS=Mus musculus GN=Ppib PE=1 SV=2	Ppib	0.201108	0.762237
Cytochrome c oxidase subunit 4 isoform 1, mitochondrial OS=Mus musculus GN=Cox4i1 PE=1 SV=2	Cox4i1	0.201695	0.534242
Cystatin-B OS=Mus musculus GN=Cstb PE=1 SV=1	Cstb	0.201915	0.505378
NK13 OS=Mus musculus GN=Serpinb6b PE=1 SV=2	Serpinb6b	0.203592	0.51313
Protein S100-A11 OS=Mus musculus GN=S100a11 PE=1 SV=1	S100a11	0.203914	0.552875
Calcium-binding mitochondrial carrier protein SCaMC-1 OS=Mus musculus GN=Slc25a24 PE=1 SV=1	Slc25a24	0.204471	0.723372
Fructose-bisphosphate aldolase OS=Mus musculus GN=Aldoa PE=1 SV=1	Aldoa	0.207049	1.47586
Serine/threonine-protein phosphatase 2A catalytic subunit alpha isoform OS=Mus musculus GN=Ppp2ca PE=1 SV=1	Ppp2ca	0.207315	1.45663
26S proteasome regulatory subunit 4 OS=Mus musculus GN=Psmc1 PE=1 SV=1	Psmc1	0.208383	1.43461
Short/branched chain-specific acyl-CoA dehydrogenase, mitochondrial OS=Mus musculus GN=Acadsb PE=1 SV=1	Acadsb	0.208929	0.525574
Predicted gene 8994 OS=Mus musculus GN=Gm8994 PE=3 SV=2	Gm8994	0.209425	1.07357
Myosin regulatory light chain 12B OS=Mus musculus GN=Myl12b PE=1 SV=2	Myl12b	0.210079	0.967156
LIM domain only 7 (Fragment) OS=Mus musculus GN=Lmo7 PE=1 SV=1	Lmo7	0.211527	0.953833
Protein disulfide-isomerase OS=Mus musculus GN=P4hb PE=1 SV=2	P4hb	0.212032	1.29037
Eukaryotic translation initiation factor 3 subunit L OS=Mus musculus GN=Eif3l PE=1 SV=1	Eif3l	0.212487	1.11638
4-trimethylaminobutyraldehyde dehydrogenase OS=Mus musculus GN=Aldh9a1 PE=1 SV=1	Aldh9a1	0.212672	1.51339
Spliceosome RNA helicase Ddx39b OS=Mus musculus GN=Ddx39b PE=1 SV=1	Ddx39b	0.213236	7.21325
UDP-glucose 6-dehydrogenase OS=Mus musculus GN=Ugdh PE=1 SV=1	Ugdh	0.214519	0.772897
Neuroplastin (Fragment) OS=Mus musculus GN=Nptn PE=1 SV=1	Nptn	0.215685	1.02107
Pyruvate dehydrogenase E1 component subunit alpha, somatic form, mitochondrial OS=Mus musculus GN=Pdha1 PE=1 SV=1	Pdha1	0.216859	0.72739
60S ribosomal protein L27 OS=Mus musculus GN=Rpl27 PE=1 SV=2	Rpl27	0.21866	1.36337
Histone H2AX OS=Mus musculus GN=H2afx PE=1 SV=2	H2afx	0.21868	0.748603
Cytochrome b-c1 complex subunit 1, mitochondrial OS=Mus musculus GN=Uqcrc1 PE=1 SV=2	Uqcrc1	0.21923	0.668116
Glycerol-3-phosphate dehydrogenase, mitochondrial OS=Mus musculus GN=Gpd2 PE=1 SV=2	Gpd2	0.219507	0.680366
Ubiquitin-like modifier-activating enzyme 1 OS=Mus musculus GN=Uba1 PE=1 SV=1	Uba1	0.220455	1.29509
Catenin alpha-1 OS=Mus musculus GN=Ctnna1 PE=1 SV=1	Ctnna1	0.220754	6.42301
Cleavage and polyadenylation-specificity factor subunit 5 OS=Mus musculus GN=Nudt21 PE=1 SV=1	Nudt21	0.220893	0.906394
Annexin A3 OS=Mus musculus GN=Anxa3 PE=1 SV=4	Anxa3	0.221823	0.371312
Eukaryotic translation initiation factor 5B OS=Mus musculus GN=Eif5b PE=1 SV=2	Eif5b	0.223383	0.727784
60S ribosomal protein L23 OS=Mus musculus GN=Rpl23 PE=1 SV=1	Rpl23	0.223952	1.2764
Probable ATP-dependent RNA helicase DDX5 OS=Mus musculus GN=Ddx5 PE=1 SV=2	Ddx5	0.224591	1.42365
Eukaryotic translation initiation factor 3 subunit I OS=Mus musculus GN=Eif3i PE=1 SV=1	Eif3i	0.224983	2.28486
Actin, cytoplasmic 1 OS=Mus musculus GN=Actb PE=1 SV=1	Actb	0.225287	0.553192
Bardet-Biedl syndrome 1 protein homolog OS=Mus musculus GN=Bbs1 PE=1 SV=1	Bbs1	0.225695	0.45149
Keratin, type I cytoskeletal 18 OS=Mus musculus GN=Krt18 PE=1 SV=5	Krt18	0.226272	0.621871
Cytochrome c oxidase subunit 5A, mitochondrial OS=Mus musculus GN=Cox5a PE=1 SV=2	Cox5a	0.226411	0.663195
Sarcoplasmic/endoplasmic reticulum calcium ATPase 2 OS=Mus musculus GN=Atp2a2 PE=1 SV=2	Atp2a2	0.226875	0.545395
Propionyl-CoA carboxylase alpha chain, mitochondrial OS=Mus musculus GN=Pcca PE=1 SV=2	Pcca	0.227269	0.370464
Myosin-14 OS=Mus musculus GN=Myh14 PE=1 SV=1	Myh14	0.229317	1.10006
40S ribosomal protein S3 OS=Mus musculus GN=Rps3 PE=1 SV=1	Rps3	0.229581	1.47372
F-actin-capping protein subunit alpha-2 OS=Mus musculus GN=Capza2 PE=1 SV=3	Capza2	0.229896	0.836245
Leucine-rich PPR motif-containing protein, mitochondrial OS=Mus musculus GN=Lrpprc PE=1 SV=2	Lrpprc	0.230848	0.480391
26S proteasome non-ATPase regulatory subunit 13 OS=Mus musculus GN=Psmd13 PE=1 SV=1	Psmd13	0.23193	2.6696
17beta-hydroxysteroid dehydrogenase type 10/short chain L-3-hydroxyacyl-CoA dehydrogenase OS=Mus musculus GN=Hsd17b10 PE=1 SV=1	Hsd17b10	0.232215	0.928327
Dolichyl-diphosphooligosaccharide--protein glycosyltransferase 48 kDa subunit OS=Mus musculus GN=Ddost PE=1 SV=2	Ddost	0.233056	0.960813
ADP/ATP translocase 2 OS=Mus musculus GN=Slc25a5 PE=1 SV=3	Slc25a5	0.234746	0.997846
Early endosome antigen 1 OS=Mus musculus GN=Eea1 PE=1 SV=2	Eea1	0.236097	0.757338
Cytochrome b-c1 complex subunit 8 OS=Mus musculus GN=Uqcrq PE=1 SV=3	Uqcrq	0.239388	0.773529
Proteasome subunit alpha type-6 OS=Mus musculus GN=Psma6 PE=1 SV=1	Psma6	0.241444	0.399371
Predicted gene 20431 OS=Mus musculus GN=Gm20431 PE=3 SV=1	Gm20431	0.24601	1.23897
Bardet-Biedl syndrome 5 protein homolog OS=Mus musculus GN=Bbs5 PE=1 SV=1	Bbs5	0.246242	0.52655
Phospholipid-transporting ATPase IC OS=Mus musculus GN=Atp8b1 PE=1 SV=2	Atp8b1	0.24751	0.698807
Epididymis-specific alpha-mannosidase OS=Mus musculus GN=Man2b2 PE=1 SV=2	Man2b2	0.247645	0.571697
Keratin 78 OS=Mus musculus GN=Krt78 PE=1 SV=1	Krt78	0.247646	0.134972
Splicing factor, proline- and glutamine-rich OS=Mus musculus GN=Sfpq PE=1 SV=1	Sfpq	0.248125	1.21062
Glia maturation factor beta OS=Mus musculus GN=Gmfb PE=1 SV=3	Gmfb	0.249318	1.69279
Dolichyl-diphosphooligosaccharide--protein glycosyltransferase subunit 1 OS=Mus musculus GN=Rpn1 PE=1 SV=1	Rpn1	0.25171	1.10697
60S ribosomal protein L8 OS=Mus musculus GN=Rpl8 PE=1 SV=2	Rpl8	0.252293	1.46834
40S ribosomal protein S25 OS=Mus musculus GN=Rps25 PE=1 SV=1	Rps25	0.255199	1.20768
Plectin OS=Mus musculus GN=Plec PE=1 SV=3	Plec	0.256072	1.45067
Atlastin-3 OS=Mus musculus GN=Atl3 PE=1 SV=1	Atl3	0.257153	1.20169
Aldehyde dehydrogenase family 3 member B1 OS=Mus musculus GN=Aldh3b1 PE=1 SV=1	Aldh3b1	0.257174	0.376531
U6 snRNA-associated Sm-like protein LSm8 OS=Mus musculus GN=Lsm8 PE=1 SV=3	Lsm8	0.257496	1.37805
Coatomer subunit delta OS=Mus musculus GN=Arcn1 PE=1 SV=2	Arcn1	0.259639	1.44032
WD repeat-containing protein 48 OS=Mus musculus GN=Wdr48 PE=1 SV=1	Wdr48	0.260292	1.14657
40S ribosomal protein S9 OS=Mus musculus GN=Rps9 PE=1 SV=3	Rps9	0.260937	1.59491
Eukaryotic translation initiation factor 2 subunit 2 OS=Mus musculus GN=Eif2s2 PE=1 SV=1	Eif2s2	0.264021	1.7472
26S proteasome non-ATPase regulatory subunit 1 OS=Mus musculus GN=Psmd1 PE=1 SV=1	Psmd1	0.264504	2.76418
Peroxiredoxin-2 OS=Mus musculus GN=Prdx2 PE=1 SV=3	Prdx2	0.264947	1.15296
Transmembrane protein 109 OS=Mus musculus GN=Tmem109 PE=1 SV=2	Tmem109	0.264948	0.7369
Acetyl-CoA acetyltransferase, cytosolic OS=Mus musculus GN=Acat2 PE=1 SV=1	Acat2	0.267057	0.357514
60S ribosomal protein L3 OS=Mus musculus GN=Rpl3 PE=1 SV=3	Rpl3	0.2687	1.4062
Puromycin-sensitive aminopeptidase OS=Mus musculus GN=Npepps PE=1 SV=2	Npepps	0.268715	1.73815
Tyrosine-protein kinase OS=Mus musculus GN=Src PE=1 SV=1	Src	0.27099	0.705945
Sepiapterin reductase OS=Mus musculus GN=Spr PE=1 SV=1	Spr	0.271036	0.733097
40S ribosomal protein S27 OS=Mus musculus GN=Rps27 PE=1 SV=3	Rps27	0.271622	0.681159
DNA damage-binding protein 1 OS=Mus musculus GN=Ddb1 PE=1 SV=2	Ddb1	0.27221	1.09572
Small nuclear ribonucleoprotein Sm D3 OS=Mus musculus GN=Snrpd3 PE=1 SV=1	Snrpd3	0.275746	1.26247
Serine/arginine-rich-splicing factor 4 OS=Mus musculus GN=Srsf4 PE=1 SV=1	Srsf4	0.276247	0.810258
Glutathione S-transferase theta-2 OS=Mus musculus GN=Gstt2 PE=1 SV=4	Gstt2	0.277099	0.87272
ATPase family AAA domain-containing protein 3 OS=Mus musculus GN=Atad3 PE=1 SV=1	Atad3	0.277374	1.25132
Histone H2B type 1-B OS=Mus musculus GN=Hist1h2bb PE=1 SV=3	Hist1h2bb	0.27955	4.06491
60S ribosomal protein L13 OS=Mus musculus GN=Rpl13 PE=1 SV=3	Rpl13	0.279933	1.60869
Ceruloplasmin OS=Mus musculus GN=Cp PE=1 SV=1	Cp	0.280678	1.02768
40S ribosomal protein S10 OS=Mus musculus GN=Rps10 PE=1 SV=1	Rps10	0.281802	0.720616
Trifunctional enzyme subunit beta, mitochondrial OS=Mus musculus GN=Hadhb PE=1 SV=1	Hadhb	0.282296	1.44783
Core histone macro-H2A.1 OS=Mus musculus GN=H2afy PE=1 SV=3	H2afy	0.28253	1.12186
Bis(5'-nucleosyl)-tetraphosphatase [asymmetrical] OS=Mus musculus GN=Nudt2 PE=1 SV=3	Nudt2	0.285683	5.29308
40S ribosomal protein S21 OS=Mus musculus GN=Rps21 PE=1 SV=1	Rps21	0.285725	0.988111
Transcriptional activator protein Pur-beta OS=Mus musculus GN=Purb PE=1 SV=3	Purb	0.286271	1.10813
40S ribosomal protein S15a OS=Mus musculus GN=Rps15a PE=1 SV=2	Rps15a	0.28648	1.07388
Serine/threonine-protein phosphatase 2A 65 kDa regulatory subunit A alpha isoform OS=Mus musculus GN=Ppp2r1a PE=1 SV=3	Ppp2r1a	0.286698	2.37129
40S ribosomal protein S23 OS=Mus musculus GN=Rps23 PE=1 SV=3	Rps23	0.287291	2.39885
UDP-glucuronosyltransferase 1-6 OS=Mus musculus GN=Ugt1a6 PE=1 SV=1	Ugt1a6	0.291149	0.84487
ENH isoform 1d OS=Mus musculus GN=Pdlim5 PE=1 SV=1	Pdlim5	0.291652	0.802069
Eukaryotic translation initiation factor 6 (Fragment) OS=Mus musculus GN=Eif6 PE=1 SV=1	Eif6	0.29192	2.37074
40S ribosomal protein S4, X isoform OS=Mus musculus GN=Rps4x PE=1 SV=2	Rps4x	0.293127	1.16638
Serine/threonine-protein phosphatase 2A catalytic subunit beta isoform OS=Mus musculus GN=Ppp2cb PE=1 SV=1	Ppp2cb	0.295347	1.80584
Tropomyosin alpha-4 chain OS=Mus musculus GN=Tpm4 PE=1 SV=3	Tpm4	0.295684	0.707531
Splicing factor 3B subunit 3 OS=Mus musculus GN=Sf3b3 PE=1 SV=1	Sf3b3	0.300428	3.27553
Prelamin-A/C OS=Mus musculus GN=Lmna PE=1 SV=2	Lmna	0.301059	1.08552
Nucleoside diphosphate kinase B OS=Mus musculus GN=Nme2 PE=1 SV=1	Nme2	0.302665	0.779877
Dynamin-2 OS=Mus musculus GN=Dnm2 PE=1 SV=1	Dnm2	0.302834	1.68668
40S ribosomal protein S18 OS=Mus musculus GN=Rps18 PE=1 SV=3	Rps18	0.303028	1.47941
Aspartate--tRNA ligase, cytoplasmic OS=Mus musculus GN=Dars PE=1 SV=2	Dars	0.305112	2.43013
26S proteasome non-ATPase regulatory subunit 12 OS=Mus musculus GN=Psmd12 PE=1 SV=4	Psmd12	0.305163	1.92696
Suppressor of Ty 5 (Fragment) OS=Mus musculus GN=Supt5 PE=1 SV=1	Supt5	0.306937	2.34097
14-3-3 protein zeta/delta OS=Mus musculus GN=Ywhaz PE=1 SV=1	Ywhaz	0.308049	0.966158
Lactadherin OS=Mus musculus GN=Mfge8 PE=1 SV=3	Mfge8	0.309785	0.706064
S-formylglutathione hydrolase OS=Mus musculus GN=Esd PE=1 SV=1	Esd	0.313531	2.52752
60S ribosomal protein L5 OS=Mus musculus GN=Rpl5 PE=1 SV=3	Rpl5	0.314164	2.1264
Inorganic pyrophosphatase OS=Mus musculus GN=Ppa1 PE=1 SV=1	Ppa1	0.315382	0.786775
Serine/threonine-protein phosphatase PP1-beta catalytic subunit OS=Mus musculus GN=Ppp1cb PE=1 SV=3	Ppp1cb	0.316983	1.73689
Glucosylceramidase OS=Mus musculus GN=Gba PE=1 SV=1	Gba	0.317889	0.804493
T-complex protein 1 subunit theta OS=Mus musculus GN=Cct8 PE=1 SV=3	Cct8	0.318101	2.4787
Cytochrome c oxidase subunit 2 OS=Mus musculus GN=Mtco2 PE=1 SV=1	Mtco2	0.318122	0.743444
Citrate synthase, mitochondrial OS=Mus musculus GN=Cs PE=1 SV=1	Cs	0.318498	2.71142
Translin OS=Mus musculus GN=Tsn PE=1 SV=1	Tsn	0.321682	1.39138
AP-2 complex subunit mu OS=Mus musculus GN=Ap2m1 PE=1 SV=1	Ap2m1	0.322782	1.10641
40S ribosomal protein S13 OS=Mus musculus GN=Rps13 PE=1 SV=2	Rps13	0.32523	1.33246
Very-long-chain 3-oxoacyl-CoA reductase OS=Mus musculus GN=Hsd17b12 PE=1 SV=1	Hsd17b12	0.326784	0.91856
RNA 3'-terminal phosphate cyclase OS=Mus musculus GN=RtcA PE=1 SV=2	RtcA	0.328743	0.822468
Glycerol kinase OS=Mus musculus GN=Gk PE=1 SV=2	Gk	0.329647	1.54012
Glycogen [starch] synthase, muscle OS=Mus musculus GN=Gys1 PE=1 SV=2	Gys1	0.330771	0.400397
Lysine--tRNA ligase OS=Mus musculus GN=Kars PE=1 SV=1	Kars	0.331469	1.44145
Sulfide:quinone oxidoreductase, mitochondrial OS=Mus musculus GN=Sqor PE=1 SV=3	Sqor	0.333188	0.911263
60S acidic ribosomal protein P0 OS=Mus musculus GN=Rplp0 PE=1 SV=3	Rplp0	0.335111	3.09397
S-adenosylmethionine synthase OS=Mus musculus GN=Mat2a PE=1 SV=1	Mat2a	0.335351	2.65286
Heterogeneous nuclear ribonucleoprotein F OS=Mus musculus GN=Hnrnpf PE=1 SV=3	Hnrnpf	0.336592	2.44941
Uroplakin 3B-like OS=Mus musculus GN=Upk3bl PE=4 SV=1	Upk3bl	0.338523	0.544651
Eukaryotic translation elongation factor 1 beta 2 OS=Mus musculus GN=Eef1b2 PE=1 SV=1	Eef1b2	0.339797	2.17401
T-complex protein 1 subunit gamma OS=Mus musculus GN=Cct3 PE=1 SV=1	Cct3	0.342326	4.20056
Delta-1-pyrroline-5-carboxylate dehydrogenase, mitochondrial OS=Mus musculus GN=Aldh4a1 PE=1 SV=3	Aldh4a1	0.343016	1.05764
Bifunctional glutamate/proline--tRNA ligase OS=Mus musculus GN=Eprs PE=1 SV=4	Eprs	0.343126	1.98969
T-complex protein 1 subunit delta OS=Mus musculus GN=Cct4 PE=1 SV=3	Cct4	0.343846	2.69136
Integrin alpha-3 OS=Mus musculus GN=Itga3 PE=1 SV=1	Itga3	0.343937	0.572725
Cilia and flagella-associated protein 70 OS=Mus musculus GN=Cfap70 PE=1 SV=2	Cfap70	0.343973	0.606864
Ribosomal protein L9, pseudogene 6 OS=Mus musculus GN=Rpl9-ps6 PE=4 SV=1	Rpl9-ps6	0.34411	2.37964
Metalloproteinase inhibitor 2 OS=Mus musculus GN=Timp2 PE=1 SV=1	Timp2	0.344371	0.934251
60S ribosomal protein L31 OS=Mus musculus GN=Rpl31 PE=1 SV=1	Rpl31	0.344602	1.88556
Proteasome subunit alpha type-3 OS=Mus musculus GN=Psma3 PE=1 SV=3	Psma3	0.347108	1.16491
Heterogeneous nuclear ribonucleoprotein H OS=Mus musculus GN=Hnrnph1 PE=1 SV=1	Hnrnph1	0.34754	2.34317
Ras-related protein Rab-1A OS=Mus musculus GN=Rab1A PE=1 SV=3	Rab1A	0.349981	2.58336
Transmembrane glycoprotein NMB OS=Mus musculus GN=Gpnmb PE=1 SV=2	Gpnmb	0.351407	0.237837
Prefoldin subunit 6 OS=Mus musculus GN=Pfdn6 PE=1 SV=1	Pfdn6	0.35161	0.926507
Actin-related protein 2/3 complex subunit 4 OS=Mus musculus GN=Arpc4 PE=1 SV=3	Arpc4	0.351633	0.882808
Apoptosis inhibitor 5 OS=Mus musculus GN=Api5 PE=1 SV=2	Api5	0.352886	1.476
Capping protein (Actin filament), gelsolin-like OS=Mus musculus GN=Capg PE=1 SV=1	Capg	0.353426	0.999619
Protein phosphatase 1 regulatory subunit 12A OS=Mus musculus GN=Ppp1r12a PE=1 SV=2	Ppp1r12a	0.35347	3.62701
Vigilin OS=Mus musculus GN=Hdlbp PE=1 SV=1	Hdlbp	0.35647	1.87536
NADP-dependent malic enzyme OS=Mus musculus GN=Me1 PE=1 SV=2	Me1	0.357338	1.08102
Elongation factor 1-gamma OS=Mus musculus GN=Eef1g PE=1 SV=3	Eef1g	0.358834	2.55547
14-3-3 protein beta/alpha OS=Mus musculus GN=Ywhab PE=1 SV=3	Ywhab	0.358904	1.01955
Kinesin light chain 4 OS=Mus musculus GN=Klc4 PE=1 SV=1	Klc4	0.359286	2.65537
60S ribosomal protein L34 OS=Mus musculus GN=Rpl34 PE=1 SV=2	Rpl34	0.359388	3.12312
Succinate dehydrogenase [ubiquinone] iron-sulfur subunit, mitochondrial OS=Mus musculus GN=Sdhb PE=1 SV=1	Sdhb	0.359413	0.909681
40S ribosomal protein SA OS=Mus musculus GN=Rpsa PE=1 SV=4	Rpsa	0.359744	2.24878
Succinate dehydrogenase [ubiquinone] flavoprotein subunit, mitochondrial OS=Mus musculus GN=Sdha PE=1 SV=1	Sdha	0.35979	2.5014
AHNAK nucleoprotein (desmoyokin) OS=Mus musculus GN=Ahnak PE=1 SV=1	Ahnak	0.363229	1.40422
Valacyclovir hydrolase OS=Mus musculus GN=Bphl PE=1 SV=1	Bphl	0.363865	1.29228
Ubiquitin carboxyl-terminal hydrolase 14 OS=Mus musculus GN=Usp14 PE=1 SV=1	Usp14	0.366244	2.28808
Receptor of activated protein C kinase 1 OS=Mus musculus GN=Rack1 PE=1 SV=3	Rack1	0.367294	4.58535
Pyruvate kinase PKM OS=Mus musculus GN=Pkm PE=1 SV=4	Pkm	0.367795	1.81202
Calcium-binding protein 39-like OS=Mus musculus GN=Cab39l PE=1 SV=3	Cab39l	0.36781	0.901803
Adenosylhomocysteinase OS=Mus musculus GN=Ahcy PE=1 SV=3	Ahcy	0.368267	4.18965
ATP-dependent RNA helicase A OS=Mus musculus GN=Dhx9 PE=1 SV=1	Dhx9	0.36991	3.81739
Translocon-associated protein subunit alpha (Fragment) OS=Mus musculus GN=Ssr1 PE=1 SV=1	Ssr1	0.3743	1.1893
Sphingosine-1-phosphate lyase 1 OS=Mus musculus GN=Sgpl1 PE=1 SV=1	Sgpl1	0.380913	1.63501
Calpain-2 catalytic subunit OS=Mus musculus GN=Capn2 PE=1 SV=4	Capn2	0.381144	1.51897
14-3-3 protein gamma OS=Mus musculus GN=Ywhag PE=1 SV=2	Ywhag	0.38509	1.84677
Ras-related protein Rab-8B OS=Mus musculus GN=Rab8b PE=1 SV=1	Rab8b	0.392606	5.114
Protein S100-A4 (Fragment) OS=Mus musculus GN=S100a4 PE=1 SV=1	S100a4	0.39366	1.00516
40S ribosomal protein S8 OS=Mus musculus GN=Rps8 PE=1 SV=2	Rps8	0.394994	1.66465
Phosphoserine aminotransferase OS=Mus musculus GN=Psat1 PE=1 SV=1	Psat1	0.395961	2.63308
ATP-citrate synthase OS=Mus musculus GN=Acly PE=1 SV=1	Acly	0.3963	1.8325
UTP--glucose-1-phosphate uridylyltransferase OS=Mus musculus GN=Ugp2 PE=1 SV=3	Ugp2	0.402259	4.03295
Fatty acid synthase OS=Mus musculus GN=Fasn PE=1 SV=2	Fasn	0.402664	2.17084
Dihydrolipoyllysine-residue succinyltransferase component of 2-oxoglutarate dehydrogenase complex, mitochondrial OS=Mus musculus GN=Dlst PE=1 SV=1	Dlst	0.404668	1.52919
Calcium uniporter protein, mitochondrial OS=Mus musculus GN=Mcu PE=1 SV=2	Mcu	0.4048	1.13194
Thrombospondin-1 OS=Mus musculus GN=Thbs1 PE=1 SV=1	Thbs1	0.40563	1.3102
Agrin OS=Mus musculus GN=Agrn PE=1 SV=1	Agrn	0.408069	0.563123
Dihydropyrimidinase-related protein 2 OS=Mus musculus GN=Dpysl2 PE=1 SV=2	Dpysl2	0.41217	2.14719
Prostasin OS=Mus musculus GN=Prss8 PE=2 SV=1	Prss8	0.413653	1.62881
Ribosomal protein L15 OS=Mus musculus GN=Gm10020 PE=3 SV=1	Gm10020	0.415371	2.13865
EH domain-containing protein 1 OS=Mus musculus GN=Ehd1 PE=1 SV=1	Ehd1	0.416547	1.10317
Actin-related protein 2/3 complex subunit 5 OS=Mus musculus GN=Arpc5 PE=1 SV=3	Arpc5	0.417965	1.04001
Laminin subunit gamma-2 OS=Mus musculus GN=Lamc2 PE=1 SV=1	Lamc2	0.418979	1.47498
Coatomer subunit beta' OS=Mus musculus GN=Copb2 PE=1 SV=2	Copb2	0.420756	3.68938
AP-2 complex subunit sigma OS=Mus musculus GN=Ap2s1 PE=1 SV=1	Ap2s1	0.422812	2.17237
Transcription initiation factor IIA subunit 2 (Fragment) OS=Mus musculus GN=Gtf2a2 PE=1 SV=1	Gtf2a2	0.425967	2.54451
Lysozyme C-2 OS=Mus musculus GN=Lyz2 PE=1 SV=2	Lyz2	0.427488	0.781241
Glucose-6-phosphate 1-dehydrogenase X OS=Mus musculus GN=G6pdx PE=1 SV=3	G6pdx	0.429083	1.46854
Protein SET (Fragment) OS=Mus musculus GN=Set PE=1 SV=1	Set	0.429926	5.80548
40S ribosomal protein S2 OS=Mus musculus GN=Rps2 PE=1 SV=3	Rps2	0.434995	3.68947
40S ribosomal protein S16 OS=Mus musculus GN=Rps16 PE=1 SV=4	Rps16	0.436589	2.5244
Eukaryotic translation initiation factor 2 subunit 1 OS=Mus musculus GN=Eif2s1 PE=1 SV=3	Eif2s1	0.437525	4.11595
Elongation factor 1-alpha 1 OS=Mus musculus GN=Eef1a1 PE=1 SV=3	Eef1a1	0.438872	1.81224
2-oxoglutarate dehydrogenase, mitochondrial OS=Mus musculus GN=Ogdh PE=1 SV=3	Ogdh	0.440629	1.72591
Tripeptidyl-peptidase 2 OS=Mus musculus GN=Tpp2 PE=1 SV=3	Tpp2	0.443643	1.41678
Membrane-associated progesterone receptor component 2 OS=Mus musculus GN=Pgrmc2 PE=1 SV=2	Pgrmc2	0.444645	3.40199
Ribonuclease inhibitor OS=Mus musculus GN=Rnh1 PE=1 SV=1	Rnh1	0.446518	2.64641
Glycogen synthase kinase-3 beta OS=Mus musculus GN=Gsk3b PE=1 SV=1	Gsk3b	0.446769	1.88534
Elongation factor 1-delta OS=Mus musculus GN=Eef1d PE=1 SV=1	Eef1d	0.448369	1.86294
Actin-related protein 2/3 complex subunit 1A OS=Mus musculus GN=Arpc1a PE=1 SV=1	Arpc1a	0.449725	1.00214
Keratin, type II cytoskeletal 1 OS=Mus musculus GN=Krt1 PE=1 SV=4	Krt1	0.452106	0.297078
Elongation factor 2 OS=Mus musculus GN=Eef2 PE=1 SV=2	Eef2	0.452304	2.76388
78 kDa glucose-regulated protein OS=Mus musculus GN=Hspa5 PE=1 SV=3	Hspa5	0.454311	6.23344
60S ribosomal protein L22 OS=Mus musculus GN=Rpl22 PE=1 SV=2	Rpl22	0.454561	2.44322
TFG protein OS=Mus musculus GN=Tfg PE=1 SV=1	Tfg	0.454747	1.47209
Annexin A10 OS=Mus musculus GN=Anxa10 PE=1 SV=1	Anxa10	0.458638	1.06146
Dual specificity mitogen-activated protein kinase kinase 1 OS=Mus musculus GN=Map2k1 PE=1 SV=2	Map2k1	0.463754	1.25456
Prohibitin OS=Mus musculus GN=Phb PE=1 SV=1	Phb	0.465049	2.35565
60S ribosomal protein L35a OS=Mus musculus GN=Rpl35a PE=1 SV=2	Rpl35a	0.465355	3.42652
Endoplasmin OS=Mus musculus GN=Hsp90b1 PE=1 SV=2	Hsp90b1	0.466235	4.18437
60S ribosomal protein L10 OS=Mus musculus GN=Rpl10 PE=1 SV=3	Rpl10	0.467911	7.74028
Unconventional myosin-Ic OS=Mus musculus GN=Myo1c PE=1 SV=2	Myo1c	0.469446	1.46984
Proteasome subunit alpha type-4 OS=Mus musculus GN=Psma4 PE=1 SV=1	Psma4	0.473953	1.5219
Clathrin heavy chain 1 OS=Mus musculus GN=Cltc PE=1 SV=3	Cltc	0.474269	2.40817
Histone H3.1 OS=Mus musculus GN=Hist1h3a PE=1 SV=2	Hist1h3a	0.479728	3.01196
26S proteasome regulatory subunit 10B OS=Mus musculus GN=Psmc6 PE=1 SV=1	Psmc6	0.479871	8.1952
Filamin-B OS=Mus musculus GN=Flnb PE=1 SV=3	Flnb	0.484782	3.48334
Eukaryotic translation initiation factor 3 subunit A OS=Mus musculus GN=Eif3a PE=1 SV=5	Eif3a	0.485891	3.87381
Isovaleryl-CoA dehydrogenase, mitochondrial OS=Mus musculus GN=Ivd PE=1 SV=1	Ivd	0.489748	1.89223
Integrin alpha-6 OS=Mus musculus GN=Itga6 PE=1 SV=3	Itga6	0.491673	4.27765
Transmembrane emp24 domain-containing protein 5 OS=Mus musculus GN=Tmed5 PE=1 SV=1	Tmed5	0.495059	1.98735
Adenylosuccinate synthetase isozyme 2 OS=Mus musculus GN=Adss PE=1 SV=2	Adss	0.496004	2.00908
P2X purinoceptor 3 OS=Mus musculus GN=P2rx3 PE=2 SV=1	P2rx3	0.496735	0.423639
Prohibitin-2 OS=Mus musculus GN=Phb2 PE=1 SV=1	Phb2	0.497683	3.07671
Osteoclast-stimulating factor 1 OS=Mus musculus GN=Ostf1 PE=1 SV=2	Ostf1	0.497778	1.03609
Actin-related protein 3 OS=Mus musculus GN=Actr3 PE=1 SV=3	Actr3	0.49778	1.54606
14-3-3 protein sigma OS=Mus musculus GN=Sfn PE=1 SV=2	Sfn	0.49801	1.26646
Niban-like protein 1 OS=Mus musculus GN=Fam129b PE=1 SV=2	Fam129b	0.499335	1.10768
40S ribosomal protein S26 OS=Mus musculus GN=Rps26 PE=1 SV=3	Rps26	0.499348	4.09317
Basigin OS=Mus musculus GN=Bsg PE=1 SV=1	Bsg	0.500292	1.74353
60S ribosomal protein L30 OS=Mus musculus GN=Rpl30 PE=1 SV=2	Rpl30	0.501662	2.39039
Proteasome endopeptidase complex OS=Mus musculus GN=Psma1 PE=1 SV=1	Psma1	0.502029	2.0927
Glutathione S-transferase A1 OS=Mus musculus GN=Gsta1 PE=1 SV=2	Gsta1	0.506482	1.33297
26S proteasome non-ATPase regulatory subunit 8 OS=Mus musculus GN=Psmd8 PE=1 SV=2	Psmd8	0.507334	3.57899
Eukaryotic translation initiation factor 3 subunit C OS=Mus musculus GN=Eif3c PE=1 SV=1	Eif3c	0.513768	3.05825
Nucleolar RNA helicase 2 OS=Mus musculus GN=Ddx21 PE=1 SV=3	Ddx21	0.518416	3.20107
Histone H4 OS=Mus musculus GN=Hist1h4a PE=1 SV=2	Hist1h4a	0.523829	2.72278
Protein S100-A10 OS=Mus musculus GN=S100a10 PE=1 SV=2	S100a10	0.524289	1.00027
E3 ubiquitin-protein ligase NEDD4 OS=Mus musculus GN=Nedd4 PE=1 SV=3	Nedd4	0.526415	1.79857
Complement C3 OS=Mus musculus GN=C3 PE=1 SV=3	C3	0.527594	1.30975
Thioredoxin domain-containing protein 17 OS=Mus musculus GN=Txndc17 PE=1 SV=1	Txndc17	0.529025	1.15202
cDNA sequence BC051019 (Fragment) OS=Mus musculus GN=BC051019 PE=1 SV=9	BC051019	0.530295	0.413292
Aldehyde dehydrogenase, dimeric NADP-preferring OS=Mus musculus GN=Aldh3a1 PE=1 SV=2	Aldh3a1	0.535116	1.40938
Annexin A7 OS=Mus musculus GN=Anxa7 PE=1 SV=2	Anxa7	0.537096	2.43949
Annexin A2 OS=Mus musculus GN=Anxa2 PE=1 SV=2	Anxa2	0.54176	1.01193
Cingulin OS=Mus musculus GN=Cgn PE=1 SV=1	Cgn	0.542122	1.46059
Delta-1-pyrroline-5-carboxylate synthase OS=Mus musculus GN=Aldh18a1 PE=1 SV=2	Aldh18a1	0.542318	2.42914
Ubiquitin carboxyl-terminal hydrolase isozyme L5 OS=Mus musculus GN=Uchl5 PE=1 SV=2	Uchl5	0.549375	2.35724
Epidermal growth factor receptor kinase substrate 8-like protein 1 OS=Mus musculus GN=Eps8l1 PE=1 SV=1	Eps8l1	0.552947	0.867196
Sterol-4-alpha-carboxylate 3-dehydrogenase, decarboxylating OS=Mus musculus GN=Nsdhl PE=1 SV=1	Nsdhl	0.556612	0.962367
Vinculin OS=Mus musculus GN=Vcl PE=1 SV=4	Vcl	0.557905	2.7629
Eukaryotic translation initiation factor 2 subunit 3, X-linked OS=Mus musculus GN=Eif2s3x PE=1 SV=2	Eif2s3x	0.558424	3.74462
Magnesium transporter protein 1 OS=Mus musculus GN=Magt1 PE=1 SV=1	Magt1	0.560464	1.7836
WD repeat-containing protein 34 OS=Mus musculus GN=Wdr34 PE=1 SV=2	Wdr34	0.564659	1.19283
Threonine--tRNA ligase, cytoplasmic OS=Mus musculus GN=Tars PE=1 SV=2	Tars	0.565393	4.74299
Keratin, type I cytoskeletal 19 OS=Mus musculus GN=Krt19 PE=1 SV=1	Krt19	0.566039	1.44358
PGAP2-interacting protein OS=Mus musculus GN=Cwh43 PE=1 SV=1	Cwh43	0.56631	0.941217
Calreticulin OS=Mus musculus GN=Calr PE=1 SV=1	Calr	0.566618	1.99304
Cytoskeleton-associated protein 4 OS=Mus musculus GN=Ckap4 PE=1 SV=2	Ckap4	0.572774	2.03491
Ornithine aminotransferase, mitochondrial OS=Mus musculus GN=Oat PE=1 SV=1	Oat	0.573617	4.04878
Annexin A1 OS=Mus musculus GN=Anxa1 PE=1 SV=2	Anxa1	0.577304	1.42763
Neutral alpha-glucosidase AB OS=Mus musculus GN=Ganab PE=1 SV=1	Ganab	0.578161	3.74847
Serine/arginine-rich splicing factor 3 OS=Mus musculus GN=Srsf3 PE=1 SV=1	Srsf3	0.579934	2.24937
Dedicator of cytokinesis protein 7 OS=Mus musculus GN=Dock7 PE=1 SV=2	Dock7	0.580015	1.54802
Serpin B5 OS=Mus musculus GN=Serpinb5 PE=1 SV=1	Serpinb5	0.581406	1.36885
Short-chain dehydrogenase/reductase 3 (Fragment) OS=Mus musculus GN=Dhrs3 PE=1 SV=1	Dhrs3	0.584302	2.61645
Ras-related protein Rab-11B OS=Mus musculus GN=Rab11b PE=1 SV=3	Rab11b	0.584426	2.64243
Purine nucleoside phosphorylase OS=Mus musculus GN=Pnp PE=1 SV=1	Pnp	0.589206	1.27767
Serine hydroxymethyltransferase OS=Mus musculus GN=Shmt2 PE=1 SV=1	Shmt2	0.589477	5.22835
Eukaryotic initiation factor 4A-I OS=Mus musculus GN=Eif4a1 PE=1 SV=1	Eif4a1	0.589977	9.16457
Glypican-1 OS=Mus musculus GN=Gpc1 PE=1 SV=1	Gpc1	0.590572	1.22773
Cytochrome c oxidase subunit 7A2, mitochondrial OS=Mus musculus GN=Cox7a2 PE=1 SV=2	Cox7a2	0.595492	0.869436
Serine/threonine-protein kinase Nek7 OS=Mus musculus GN=Nek7 PE=1 SV=1	Nek7	0.59553	1.32629
AP-3 complex subunit sigma-1 OS=Mus musculus GN=Ap3s1 PE=1 SV=2	Ap3s1	0.596672	1.85521
Keratin, type II cytoskeletal 2 epidermal OS=Mus musculus GN=Krt2 PE=1 SV=1	Krt2	0.597591	0.420745
Cytochrome b-c1 complex subunit Rieske, mitochondrial OS=Mus musculus GN=Uqcrfs1 PE=1 SV=1	Uqcrfs1	0.598501	1.99327
Maestro heat-like repeat family member 6 OS=Mus musculus GN=Mroh6 PE=4 SV=1	Mroh6	0.600451	1.60085
Keratin, type I cytoskeletal 20 OS=Mus musculus GN=Krt20 PE=1 SV=1	Krt20	0.601725	0.636697
Monofunctional C1-tetrahydrofolate synthase, mitochondrial OS=Mus musculus GN=Mthfd1l PE=1 SV=2	Mthfd1l	0.602174	2.83126
UBX domain-containing protein 1 OS=Mus musculus GN=Ubxn1 PE=1 SV=1	Ubxn1	0.605058	5.14261
SNF-related serine/threonine-protein kinase OS=Mus musculus GN=Snrk PE=1 SV=1	Snrk	0.605572	0.98994
Dolichyl-diphosphooligosaccharide--protein glycosyltransferase subunit 2 OS=Mus musculus GN=Rpn2 PE=1 SV=1	Rpn2	0.608897	2.82055
Proteasome subunit alpha type-5 OS=Mus musculus GN=Psma5 PE=1 SV=1	Psma5	0.612568	3.01233
Alpha-actinin-4 OS=Mus musculus GN=Actn4 PE=1 SV=1	Actn4	0.616634	2.0307
Filamin, alpha (Fragment) OS=Mus musculus GN=Flna PE=1 SV=1	Flna	0.617661	3.20448
Phosphoinositide 3-kinase adapter protein 1 OS=Mus musculus GN=Pik3ap1 PE=1 SV=1	Pik3ap1	0.63309	1.9981
L-lactate dehydrogenase OS=Mus musculus GN=Ldha PE=1 SV=1	Ldha	0.636884	2.09796
40S ribosomal protein S5 OS=Mus musculus GN=Rps5 PE=1 SV=3	Rps5	0.638274	3.27975
Interferon regulatory factor 3 OS=Mus musculus GN=Irf3 PE=1 SV=1	Irf3	0.638437	1.90796
Phosphoenolpyruvate carboxykinase [GTP], mitochondrial OS=Mus musculus GN=Pck2 PE=1 SV=1	Pck2	0.661759	2.61751
Fc fragment of IgG-binding protein OS=Mus musculus GN=Fcgbp PE=1 SV=1	Fcgbp	0.674107	0.618574
Proteasome subunit beta type-7 OS=Mus musculus GN=Psmb7 PE=1 SV=1	Psmb7	0.688263	4.01095
Keratin, type I cytoskeletal 17 OS=Mus musculus GN=Krt17 PE=1 SV=3	Krt17	0.702741	1.01046
Fascin OS=Mus musculus GN=Fscn1 PE=1 SV=1	Fscn1	0.703918	2.13482
60S ribosomal protein L14 OS=Mus musculus GN=Rpl14 PE=1 SV=3	Rpl14	0.704302	3.32191
Glutamine--fructose-6-phosphate aminotransferase [isomerizing] 1 OS=Mus musculus GN=Gfpt1 PE=1 SV=3	Gfpt1	0.707489	1.82404
D-3-phosphoglycerate dehydrogenase OS=Mus musculus GN=Phgdh PE=1 SV=3	Phgdh	0.711799	2.99679
Keratin, type II cytoskeletal 2 oral OS=Mus musculus GN=Krt76 PE=1 SV=1	Krt76	0.713857	0.519137
Acetoacetyl-CoA synthetase OS=Mus musculus GN=Aacs PE=1 SV=1	Aacs	0.71817	5.33632
Ubiquitin thioesterase OTUB1 OS=Mus musculus GN=Otub1 PE=1 SV=1	Otub1	0.727874	4.36025
tRNA (cytosine(34)-C(5))-methyltransferase OS=Mus musculus GN=Nsun2 PE=1 SV=2	Nsun2	0.730715	3.39332
Protein NipSnap homolog 1 OS=Mus musculus GN=Nipsnap1 PE=1 SV=1	Nipsnap1	0.746549	2.49331
Glycolipid transfer protein OS=Mus musculus GN=Gltp PE=1 SV=1	Gltp	0.751333	1.28011
Peroxiredoxin-4 OS=Mus musculus GN=Prdx4 PE=1 SV=1	Prdx4	0.761998	2.3801
Proteasome subunit beta type-4 OS=Mus musculus GN=Psmb4 PE=1 SV=1	Psmb4	0.778698	3.7485
Acyl-coenzyme A thioesterase 10, mitochondrial OS=Mus musculus GN=Acot10 PE=2 SV=1	Acot10	0.779403	4.588
Asparagine synthetase [glutamine-hydrolyzing] OS=Mus musculus GN=Asns PE=1 SV=3	Asns	0.784817	2.52578
Argininosuccinate synthase OS=Mus musculus GN=Ass1 PE=1 SV=1	Ass1	0.798692	4.14928
Monocyte differentiation antigen CD14 OS=Mus musculus GN=Cd14 PE=1 SV=1	Cd14	0.80455	2.36821
Glutathione S-transferase A4 OS=Mus musculus GN=Gsta4 PE=1 SV=3	Gsta4	0.825631	1.74481
Periplakin OS=Mus musculus GN=Ppl PE=1 SV=1	Ppl	0.82964	1.81768
ADP-ribosylation factor-like protein 8A OS=Mus musculus GN=Arl8a PE=1 SV=1	Arl8a	0.836298	2.94507
Heat shock protein beta-1 OS=Mus musculus GN=Hspb1 PE=1 SV=3	Hspb1	0.841298	2.77804
Keratin, type I cytoskeletal 15 OS=Mus musculus GN=Krt15 PE=1 SV=2	Krt15	0.853493	1.57149
Plasma membrane calcium-transporting ATPase 1 OS=Mus musculus GN=Atp2b1 PE=1 SV=1	Atp2b1	0.853798	3.2534
Carboxypeptidase M OS=Mus musculus GN=Cpm PE=1 SV=2	Cpm	0.854157	1.85346
40S ribosomal protein S27-like OS=Mus musculus GN=Rps27l PE=1 SV=3	Rps27l	0.87331	1.93138
Olfactory receptor OS=Mus musculus GN=Olfr108 PE=2 SV=1	Olfr108	0.880901	4.15921
Glutathione S-transferase omega-1 OS=Mus musculus GN=Gsto1 PE=1 SV=2	Gsto1	0.883914	1.55738
Dehydrogenase/reductase SDR family member 1 OS=Mus musculus GN=Dhrs1 PE=1 SV=1	Dhrs1	0.890571	5.28046
Rotatin OS=Mus musculus GN=Rttn PE=1 SV=2	Rttn	0.900219	2.29991
LYR motif-containing protein 4 OS=Mus musculus GN=Lyrm4 PE=1 SV=1	Lyrm4	0.915941	1.77499
DnaJ homolog subfamily C member 7 OS=Mus musculus GN=Dnajc7 PE=1 SV=2	Dnajc7	0.927056	2.81697
Desmoplakin OS=Mus musculus GN=Dsp PE=1 SV=1	Dsp	0.934135	1.39954
Nucleolar protein 58 OS=Mus musculus GN=Nop58 PE=1 SV=1	Nop58	0.936243	3.85887
Keratin, type I cytoskeletal 42 OS=Mus musculus GN=Krt42 PE=1 SV=1	Krt42	0.937587	0.792264
Glycine--tRNA ligase OS=Mus musculus GN=Gars PE=1 SV=1	Gars	0.942799	2.67234
Junction plakoglobin OS=Mus musculus GN=Jup PE=1 SV=3	Jup	0.944191	1.92055
Proteasome subunit beta type-6 OS=Mus musculus GN=Psmb6 PE=1 SV=3	Psmb6	0.963839	3.82807
Arachidonate 15-lipoxygenase OS=Mus musculus GN=Alox15 PE=1 SV=4	Alox15	0.977136	2.7549
Keratin, type I cytoskeletal 16 OS=Mus musculus GN=Krt16 PE=1 SV=3	Krt16	0.977841	0.782094
Regenerating islet-derived protein 3-gamma OS=Mus musculus GN=Reg3g PE=1 SV=1	Reg3g	0.985727	4.48632
Partitioning defective 6 homolog beta OS=Mus musculus GN=Pard6b PE=1 SV=2	Pard6b	0.989178	1.80611
Lipopolysaccharide-binding protein OS=Mus musculus GN=Lbp PE=1 SV=2	Lbp	1.00248	3.13413
Pulmonary surfactant-associated protein D OS=Mus musculus GN=Sftpd PE=1 SV=1	Sftpd	1.01458	0.87902
Protein S100-A16 OS=Mus musculus GN=S100a16 PE=1 SV=1	S100a16	1.0157	2.04318
5-hydroxyisourate hydrolase OS=Mus musculus GN=Urah PE=1 SV=1	Urah	1.01839	3.09714
Lactotransferrin OS=Mus musculus GN=Ltf PE=1 SV=4	Ltf	1.02067	2.56747
Interferon-activable protein 202 OS=Mus musculus GN=Ifi202 PE=1 SV=3	Ifi202	1.03142	2.31894
Constitutive coactivator of PPAR-gamma-like protein 1 OS=Mus musculus GN=FAM120A PE=1 SV=2	FAM120A	1.05859	3.2011
Insulin receptor-related protein OS=Mus musculus GN=Insrr PE=1 SV=2	Insrr	1.07442	0.50824
Prostaglandin reductase 1 OS=Mus musculus GN=Ptgr1 PE=1 SV=2	Ptgr1	1.07536	1.26588
Ras-related protein Rab-35 OS=Mus musculus GN=Rab35 PE=1 SV=1	Rab35	1.07586	2.69361
Aldehyde dehydrogenase family 1 member A3 OS=Mus musculus GN=Aldh1a3 PE=1 SV=1	Aldh1a3	1.07974	2.10888
Glutamate dehydrogenase 1, mitochondrial OS=Mus musculus GN=Glud1 PE=1 SV=1	Glud1	1.09642	2.57514
Envoplakin OS=Mus musculus GN=Evpl PE=1 SV=3	Evpl	1.13204	2.10848
Pantetheinase OS=Mus musculus GN=Vnn1 PE=1 SV=3	Vnn1	1.14168	2.28225
Extracellular matrix protein 1 OS=Mus musculus GN=Ecm1 PE=1 SV=1	Ecm1	1.14929	2.9318
Protein S100-A14 OS=Mus musculus GN=S100a14 PE=1 SV=1	S100a14	1.23416	2.08742
Calpain-5 OS=Mus musculus GN=Capn5 PE=1 SV=1	Capn5	1.24641	2.67074
Keratin, type II cytoskeletal 80 OS=Mus musculus GN=Krt80 PE=1 SV=1	Krt80	1.248	3.21737
60S ribosomal protein L37a OS=Mus musculus GN=Rpl37a PE=1 SV=2	Rpl37a	1.25777	2.8816
Insulin-degrading enzyme OS=Mus musculus GN=Ide PE=1 SV=1	Ide	1.35631	5.13726
Keratin, type II cytoskeletal 5 OS=Mus musculus GN=Krt5 PE=1 SV=1	Krt5	1.37738	2.3518
Neutrophil gelatinase-associated lipocalin OS=Mus musculus GN=Lcn2 PE=1 SV=1	Lcn2	1.46246	2.49508
Keratin, type I cytoskeletal 14 OS=Mus musculus GN=Krt14 PE=1 SV=2	Krt14	1.55816	2.44677
Keratin, type II cytoskeletal 4 OS=Mus musculus GN=Krt4 PE=1 SV=2	Krt4	1.59531	2.00388
Collagen alpha-2(I) chain OS=Mus musculus GN=Col1a2 PE=1 SV=2	Col1a2	1.60345	0.855567
Sciellin OS=Mus musculus GN=Scel PE=1 SV=2	Scel	1.7037	3.48646
Protein-glutamine gamma-glutamyltransferase K OS=Mus musculus GN=Tgm1 PE=1 SV=2	Tgm1	1.72366	2.72461
Keratin, type II cytoskeletal 6B OS=Mus musculus GN=Krt6b PE=1 SV=1	Krt6b	1.79953	3.75667
Protein-glutamine gamma-glutamyltransferase E OS=Mus musculus GN=Tgm3 PE=1 SV=2	Tgm3	1.83107	3.37386
Keratin, type II cytoskeletal 6A OS=Mus musculus GN=Krt6a PE=1 SV=3	Krt6a	2.05558	2.63565
Fatty acid-binding protein, epidermal OS=Mus musculus GN=Fabp5 PE=1 SV=3	Fabp5	2.23695	5.28421
Collagen alpha-1(I) chain OS=Mus musculus GN=Col1a1 PE=1 SV=4	Col1a1	2.36625	2.15892
Keratin, type I cytoskeletal 13 OS=Mus musculus GN=Krt13 PE=1 SV=2	Krt13	2.56152	2.53273
CD177 antigen OS=Mus musculus GN=Cd177 PE=2 SV=1	Cd177	2.76362	3.50538
Prostate stem cell antigen OS=Mus musculus GN=Psca PE=1 SV=2	Psca	2.96826	2.79561
F-box only protein 50 OS=Mus musculus GN=Nccrp1 PE=1 SV=2	Nccrp1	3.72129	4.79724

## Sheet: curated list
Description		Fold change	-Log P
PIH1 domain-containing protein 1 (Fragment) OS=Mus musculus GN=Pih1d1 PE=1 SV=1	Pih1d1	-2.15698	3.78868
Dynein, axonemal, heavy chain 11 OS=Mus musculus GN=Dnah11 PE=1 SV=2	Dnah11	-1.83432	5.23813
Protein Flattop OS=Mus musculus GN=Cfap126 PE=1 SV=2	Cfap126	-1.8328	3.6336
Villin-1 OS=Mus musculus GN=Vil1 PE=1 SV=3	Vil1	-1.52614	2.63157
Dynein heavy chain 5, axonemal OS=Mus musculus GN=Dnah5 PE=1 SV=2	Dnah5	-1.4658	4.92812
Axonemal dynein light intermediate polypeptide 1 OS=Mus musculus GN=Dnali1 PE=1 SV=1	Dnali1	-1.35486	3.43966
NME/NM23 family member 9 OS=Mus musculus GN=Nme9 PE=1 SV=1	Nme9	-1.26668	3.76479
Centrosomal protein of 78 kDa OS=Mus musculus GN=Cep78 PE=2 SV=1	Cep78	-1.25796	4.19414
Protein DPCD OS=Mus musculus GN=Dpcd PE=1 SV=1	Dpcd	-1.2289	9.80207
Coiled-coil domain-containing protein 151 OS=Mus musculus GN=Ccdc151 PE=1 SV=1	Ccdc151	-1.19252	5.89435
Uncharacterized protein C7orf57 homolog OS=Mus musculus GN=Gm11992 PE=1 SV=1	Gm11992	-1.1086	2.85481
Centrosomal protein of 162 kDa OS=Mus musculus GN=Cep162 PE=1 SV=2	Cep162	-1.08399	1.22622
Dynein intermediate chain 2, axonemal OS=Mus musculus GN=Dnai2 PE=1 SV=2	Dnai2	-1.05106	3.13934
Bardet-Biedl syndrome 7 protein homolog OS=Mus musculus GN=Bbs7 PE=1 SV=1	Bbs7	-1.04992	4.08363
Dynein, axonemal, heavy chain 9 OS=Mus musculus GN=Dnah9 PE=1 SV=1	Dnah9	-0.989875	2.19051
Uncharacterized protein C1orf87 homolog OS=Mus musculus GN=Gm12695 PE=4 SV=1	Gm12695	-0.970684	3.9715
LisH domain-containing protein ARMC9 OS=Mus musculus GN=Armc9 PE=1 SV=1	Armc9	-0.961578	1.88886
Ccdc19 protein OS=Mus musculus GN=Cfap45 PE=1 SV=1	Cfap45	-0.897812	2.28785
Cilia- and flagella-associated protein 251 OS=Mus musculus GN=Wdr66 PE=1 SV=1	Wdr66	-0.896334	4.74321
IQ domain-containing protein G OS=Mus musculus GN=Iqcg PE=1 SV=1	Iqcg	-0.847134	2.1625
Bardet-Biedl syndrome 4 protein homolog OS=Mus musculus GN=Bbs4 PE=1 SV=1	Bbs4	-0.809113	4.05807
Coiled-coil domain-containing protein 173 OS=Mus musculus GN=Ccdc173 PE=2 SV=1	Ccdc173	-0.774907	2.47145
Armadillo repeat-containing protein 4 OS=Mus musculus GN=Armc4 PE=1 SV=1	Armc4	-0.733052	3.57302
Dynein light chain 1, cytoplasmic OS=Mus musculus GN=Dynll1 PE=1 SV=1	Dynll1	-0.730268	3.39643
POC1 centriolar protein homolog A OS=Mus musculus GN=Poc1a PE=2 SV=2	Poc1a	-0.717308	3.49688
Tubby-related protein 3 OS=Mus musculus GN=Tulp3 PE=1 SV=1	Tulp3	-0.717187	2.6834
Centrosomal protein of 131 kDa OS=Mus musculus GN=Cep131 PE=1 SV=2	Cep131	-0.70627	3.3261
Villin-like protein OS=Mus musculus GN=Vill PE=1 SV=1	Vill	-0.702856	1.53314
Phosphopantothenate--cysteine ligase OS=Mus musculus GN=Ppcs PE=1 SV=1	Ppcs	-0.694868	4.04187
