# Supplementary material for: The effect of Dnaaf5 gene dosage on primary ciliary dyskinesia phenotypes
Source: JCI Insight. 2023 Jun 8;8(11):e168836. doi: 10.1172/jci.insight.168836 (PMC10393236; doi:10.1172/jci.insight.168836)
Supplement: Supplemental table 3 [file jciinsight-8-168836-s127.xlsx]

## Sheet: UP GO_Biological_Process_2021_t
Term	Overlap	P-value	Adjusted P-value	Old P-value	Old Adjusted P-value	Odds Ratio	Combined Score	Genes
cilium assembly (GO:0060271)	26/314	1.44e-19	1.09e-16	0	0	13.7942	598.484	CEP126;TRAF3IP1;IFT172;CETN2;DNAH5;RSPH9;CFAP206;CDC14A;IFT74;CFAP298;TUBA1A;TEKT1;TMEM107;CEP290;CCDC39;HSP90AA1;RSPH4A;CCDC113;FOXJ1;TUBB4B;RSPH1;IFT43;FAM161A;IFT81;CEP83;DYNLRB2
cilium organization (GO:0044782)	19/228	1.38e-14	5.23e-12	0	0	13.2236	422.062	CEP126;TRAF3IP1;IFT172;DNAH5;CCDC113;FOXJ1;CDC14A;CFAP126;IQCG;IFT74;CFAP298;IFT43;FAM161A;IFT81;TEKT1;TMEM107;CEP83;MNS1;CEP290
plasma membrane bounded cell projection assembly (GO:0120031)	17/278	5.21e-11	1.32e-08	0	0	9.31132	220.464	CEP126;TRAF3IP1;IFT172;DNAH5;CCDC113;FOXJ1;CDC14A;IFT74;CFAP298;IFT43;FAM161A;IFT81;TEKT1;TMEM107;CEP83;EZR;CEP290
cilium movement (GO:0003341)	1952-08-01	5.81e-09	9.62e-07	0	0	24.66	467.634	CCDC39;RSPH4A;SPEF2;DNAH5;TEKT1;RSPH9;CFAP206;SPA17
axoneme assembly (GO:0035082)	1934-07-01	6.32e-09	9.62e-07	0	0	34.9541	659.906	CCDC39;RSPH4A;RSPH1;FOXJ1;RSPH9;CFAP206;DRC1
organelle assembly (GO:0070925)	17/425	3.23e-08	4.09e-06	0	0	5.9118	101.971	CEP126;TRAF3IP1;IFT172;DNAH5;CCDC113;FOXJ1;CDC14A;IFT74;CFAP298;IFT43;FAM161A;IFT81;TEKT1;TMEM107;CEP83;CEP290;SMIM22
intraciliary transport involved in cilium assembly (GO:0035735)	1940-06-01	5.84e-07	6.35e-05	0	0	23.6232	339.056	IFT74;IFT43;TRAF3IP1;IFT81;IFT172;DYNLRB2
regulation of cilium movement (GO:0003352)	2023-04-10	6.85e-07	6.51e-05	0	0	88.1778	1251.61	CCDC39;CFAP298;CFAP206;DRC1
microtubule bundle formation (GO:0001578)	1945-06-01	1.2e-06	0.000102	0	0	20.5894	280.675	RSPH4A;TPPP3;RSPH1;FOXJ1;RSPH9;CFAP206
cilium-dependent cell motility (GO:0060285)	2023-04-23	2.67e-05	0.00203245	0	0	27.8274	293.038	CCDC39;TEKT1;RSPH9;DRC1
ciliary basal body-plasma membrane docking (GO:0097711)	1995-06-01	9.34e-05	0.00646415	0	0	8.99954	83.4998	HSP90AA1;TUBA1A;CETN2;CEP83;TUBB4B;CEP290
epithelial cilium movement involved in extracellular fluid movement (GO:0003351)	2023-03-20	0.000464	0.0275502	0	0	23.1737	177.895	CCDC39;SPEF2;SPA17
plasma membrane bounded cell projection organization (GO:0120036)	6/128	0.000474	0.0275502	0	0	6.55428	50.173	FAM161A;TPM1;STMND1;MNS1;CFAP126;IQCG
regulation of cell cycle G2/M phase transition (GO:1902749)	1985-05-01	0.000507	0.0275502	0	0	8.29111	62.9073	HSP90AA1;TUBA1A;CETN2;TUBB4B;CEP290
cellular component assembly (GO:0022607)	8/261	0.000958	0.0486032	0	0	4.24343	29.4946	RSPH4A;RSPH1;FOXJ1;RSPH9;ANK3;CFAP206;EZR;CEP290
regulation of cilium beat frequency (GO:0003356)	2023-02-07	0.00120605	0.0573628	0	0	52.2132	350.894	CCDC39;CFAP206
axonemal dynein complex assembly (GO:0070286)	1932-03-01	0.00188504	0.0843831	0	0	13.5764	85.1756	CCDC39;DNAH5;DRC1
cilium movement involved in cell motility (GO:0060294)	2023-02-09	0.00204669	0.0865296	0	0	37.2914	230.891	TEKT1;RSPH9
respiratory system development (GO:0060541)	1935-03-01	0.00244583	0.0979619	0	0	12.3017	73.9749	CCDC39;SPEF2;BASP1
regulation of vascular associated smooth muscle cell proliferation (GO:1904705)	1937-03-01	0.00287118	0.108173	0	0	11.5769	67.7602	JUN;IGFBP5;TPM1
regulation of microtubule-based movement (GO:0060632)	2023-02-11	0.00309543	0.108173	0	0	29.0015	167.565	CFAP298;DRC1
G2/M transition of mitotic cell cycle (GO:0000086)	5/130	0.00335614	0.108173	0	0	5.29423	30.161	HSP90AA1;TUBA1A;CETN2;TUBB4B;CEP290
regulation of mitotic cell cycle phase transition (GO:1901990)	6/188	0.00339302	0.108173	0	0	4.38016	24.9057	HSP90AA1;TUBA1A;CETN2;TUBB4B;CEP290;CDC14A
cell cycle G2/M phase transition (GO:0044839)	5/131	0.00346806	0.108173	0	0	5.25194	29.7478	HSP90AA1;TUBA1A;CETN2;TUBB4B;CEP290
regulation of vascular associated smooth muscle cell migration (GO:1904752)	2023-02-12	0.0036958	0.108173	0	0	26.1	146.175	IGFBP5;TPM1
motile cilium assembly (GO:0044458)	2023-02-12	0.0036958	0.108173	0	0	26.1	146.175	CCDC39;RSPH9
determination of left/right symmetry (GO:0007368)	1942-03-01	0.00412483	0.111852	0	0	10.0902	55.4024	CCDC39;DNAH5;FOXJ1
extracellular transport (GO:0006858)	2023-02-13	0.00434577	0.111852	0	0	23.7261	129.036	SPEF2;SPA17
microtubule-based transport (GO:0099111)	2023-02-13	0.00434577	0.111852	0	0	23.7261	129.036	SPEF2;SPA17
spermatid development (GO:0007286)	1943-03-01	0.00440942	0.111852	0	0	9.83742	53.3583	RSPH1;NME5;IQCG
negative regulation of smooth muscle cell migration (GO:0014912)	2023-02-14	0.00504455	0.123835	0	0	21.7478	115.034	IGFBP5;TPM1
establishment of apical/basal cell polarity (GO:0035089)	2023-02-15	0.00579135	0.137703	0	0	20.0739	103.408	FOXJ1;EZR
regulation of G2/M transition of mitotic cell cycle (GO:0010389)	5/149	0.00597135	0.137703	0	0	4.59126	23.5108	HSP90AA1;TUBA1A;CETN2;TUBB4B;CEP290
response to unfolded protein (GO:0006986)	1949-03-01	0.00636558	0.142477	0	0	8.55168	43.2446	HSP90AA1;HSPH1;HSPA4L
regulation of cellular protein catabolic process (GO:1903362)	2023-02-18	0.00831228	0.180733	0	0	16.3076	78.1136	HSP90AA1;EZR
positive regulation of cellular protein catabolic process (GO:1903364)	2023-02-19	0.00924358	0.195399	0	0	15.3475	71.8851	HSP90AA1;EZR
positive regulation of vascular associated smooth muscle cell proliferation (GO:1904707)	2023-02-21	0.0112382	0.231143	0	0	13.7306	61.6289	JUN;IGFBP5
cytoskeleton-dependent intracellular transport (GO:0030705)	2023-02-23	0.0134042	0.262632	0	0	12.4217	53.5646	TUBA1B;TUBA1A
cellular response to type I interferon (GO:0071357)	1965-03-01	0.0138046	0.262632	0	0	6.33967	27.1512	IFITM1;IFI27;IFIT1
type I interferon signaling pathway (GO:0060337)	1965-03-01	0.0138046	0.262632	0	0	6.33967	27.1512	IFITM1;IFI27;IFIT1
axon extension (GO:0048675)	2023-02-24	0.0145496	0.270054	0	0	11.8565	50.1551	HSP90AA1;MAP1B
microtubule polymerization or depolymerization (GO:0031109)	2023-02-27	0.0182273	0.31816	0	0	10.4321	41.7789	TPPP3;STMND1
regulation of microtubule polymerization or depolymerization (GO:0031110)	2023-02-28	0.0195315	0.31816	0	0	10.0304	39.4768	MAP1B;STMND1
determination of bilateral symmetry (GO:0009855)	2029-02-01	0.0208736	0.31816	0	0	9.65838	37.3709	DNAH5;FOXJ1
water-soluble vitamin metabolic process (GO:0006767)	1976-03-01	0.0209034	0.31816	0	0	5.38138	20.8143	SLC23A2;PDXK;RFK
non-motile cilium assembly (GO:1905515)	1930-02-01	0.0222531	0.31816	0	0	9.31297	35.4384	TMEM107;CEP290
mitotic cell cycle phase transition (GO:0044772)	5/209	0.0229926	0.31816	0	0	3.23102	12.1893	HSP90AA1;TUBA1A;CETN2;TUBB4B;CEP290
cellular response to cAMP (GO:0071320)	1931-02-01	0.0236694	0.31816	0	0	8.99138	33.6599	IGFBP5;EZR
receptor-mediated endocytosis (GO:0006898)	4/143	0.0247833	0.31816	0	0	3.78072	13.9795	HSP90AA1;HSPH1;SCGB3A2;RAMP1
regulation of intracellular protein transport (GO:0033157)	1932-02-01	0.0251217	0.31816	0	0	8.69123	32.0187	IFI27;CEP290
negative regulation of smooth muscle cell proliferation (GO:0048662)	1933-02-01	0.0266094	0.31816	0	0	8.41044	30.5004	IGFBP5;TPM1
neuron projection extension (GO:1990138)	1933-02-01	0.0266094	0.31816	0	0	8.41044	30.5004	HSP90AA1;MAP1B
regulation of blood circulation (GO:1903522)	1935-02-01	0.0296887	0.31816	0	0	7.89992	27.7839	S100A1;TPM1
lung development (GO:0030324)	1935-02-01	0.0296887	0.31816	0	0	7.89992	27.7839	CCDC39;FOXJ1
regulation of protein polymerization (GO:0032271)	1935-02-01	0.0296887	0.31816	0	0	7.89992	27.7839	HSP90AA1;TPPP3
regulation of microtubule cytoskeleton organization (GO:0070507)	1937-02-01	0.0329023	0.31816	0	0	7.44774	25.4282	TRAF3IP1;STMND1
response to cAMP (GO:0051591)	1938-02-01	0.034558	0.31816	0	0	7.2405	24.3651	IGFBP5;EZR
regulation of cellular component biogenesis (GO:0044087)	1939-02-01	0.0362455	0.31816	0	0	7.04445	23.3696	HSP90AA1;EZR
regulation of nitric-oxide synthase activity (GO:0050999)	1939-02-01	0.0362455	0.31816	0	0	7.04445	23.3696	HSP90AA1;S100A1
establishment of monopolar cell polarity (GO:0061162)	2023-01-05	0.0379152	0.31816	0	0	32.4216	106.096	FOXJ1
adenosine 5'-(hexahydrogen pentaphosphate) catabolic process (GO:1901911)	2023-01-05	0.0379152	0.31816	0	0	32.4216	106.096	NUDT4
adenosine 5'-(hexahydrogen pentaphosphate) metabolic process (GO:1901910)	2023-01-05	0.0379152	0.31816	0	0	32.4216	106.096	NUDT4
pyridine-containing compound metabolic process (GO:0072524)	2023-01-05	0.0379152	0.31816	0	0	32.4216	106.096	PDXK
fructose catabolic process (GO:0006001)	2023-01-05	0.0379152	0.31816	0	0	32.4216	106.096	ALDH1A1
fructose catabolic process to hydroxyacetone phosphate and glyceraldehyde-3-phosphate (GO:0061624)	2023-01-05	0.0379152	0.31816	0	0	32.4216	106.096	ALDH1A1
gamma-aminobutyric acid metabolic process (GO:0009448)	2023-01-05	0.0379152	0.31816	0	0	32.4216	106.096	ALDH1A1
negative regulation of insulin-like growth factor receptor signaling pathway (GO:0043569)	2023-01-05	0.0379152	0.31816	0	0	32.4216	106.096	IGFBP5
response to denervation involved in regulation of muscle adaptation (GO:0014894)	2023-01-05	0.0379152	0.31816	0	0	32.4216	106.096	FBXO32
positive regulation of MHC class I biosynthetic process (GO:0045345)	2023-01-05	0.0379152	0.31816	0	0	32.4216	106.096	HSPH1
regulation of germinal center formation (GO:0002634)	2023-01-05	0.0379152	0.31816	0	0	32.4216	106.096	FOXJ1
regulation of heart growth (GO:0060420)	2023-01-05	0.0379152	0.31816	0	0	32.4216	106.096	BASP1
thorax and anterior abdomen determination (GO:0007356)	2023-01-05	0.0379152	0.31816	0	0	32.4216	106.096	BASP1
determination of pancreatic left/right asymmetry (GO:0035469)	2023-01-05	0.0379152	0.31816	0	0	32.4216	106.096	CCDC39
diadenosine hexaphosphate catabolic process (GO:1901909)	2023-01-05	0.0379152	0.31816	0	0	32.4216	106.096	NUDT4
diadenosine hexaphosphate metabolic process (GO:1901908)	2023-01-05	0.0379152	0.31816	0	0	32.4216	106.096	NUDT4
diadenosine pentaphosphate catabolic process (GO:1901907)	2023-01-05	0.0379152	0.31816	0	0	32.4216	106.096	NUDT4
diadenosine pentaphosphate metabolic process (GO:1901906)	2023-01-05	0.0379152	0.31816	0	0	32.4216	106.096	NUDT4
diaphragm development (GO:0060539)	2023-01-05	0.0379152	0.31816	0	0	32.4216	106.096	BASP1
diphosphoinositol polyphosphate metabolic process (GO:0071543)	2023-01-05	0.0379152	0.31816	0	0	32.4216	106.096	NUDT4
zygotic determination of anterior/posterior axis, embryo (GO:0007354)	2023-01-05	0.0379152	0.31816	0	0	32.4216	106.096	BASP1
protein localization to axon (GO:0099612)	2023-01-05	0.0379152	0.31816	0	0	32.4216	106.096	ANK3
carboxylic acid metabolic process (GO:0019752)	1940-02-01	0.0379642	0.31816	0	0	6.85873	22.4357	SLC23A2;CYP2S1
substantia nigra development (GO:0021762)	1943-02-01	0.0433019	0.31816	0	0	6.35591	19.9547	BASP1;S100A1
epithelial tube formation (GO:0072175)	2023-01-06	0.0453251	0.31816	0	0	25.9359	80.2431	CEP290
positive regulation of autophagy of mitochondrion in response to mitochondrial depolarization (GO:1904925)	2023-01-06	0.0453251	0.31816	0	0	25.9359	80.2431	TOMM7
amylin receptor signaling pathway (GO:0097647)	2023-01-06	0.0453251	0.31816	0	0	25.9359	80.2431	RAMP1
galactolipid biosynthetic process (GO:0019375)	2023-01-06	0.0453251	0.31816	0	0	25.9359	80.2431	B3GALT2
galactosylceramide biosynthetic process (GO:0006682)	2023-01-06	0.0453251	0.31816	0	0	25.9359	80.2431	B3GALT2
glomerular epithelial cell differentiation (GO:0072311)	2023-01-06	0.0453251	0.31816	0	0	25.9359	80.2431	BASP1
renal filtration cell differentiation (GO:0061318)	2023-01-06	0.0453251	0.31816	0	0	25.9359	80.2431	BASP1
positive regulation of heart rate by epinephrine-norepinephrine (GO:0001996)	2023-01-06	0.0453251	0.31816	0	0	25.9359	80.2431	TPM1
cellular response to magnesium ion (GO:0071286)	2023-01-06	0.0453251	0.31816	0	0	25.9359	80.2431	ANK3
negative regulation of T cell differentiation in thymus (GO:0033085)	2023-01-06	0.0453251	0.31816	0	0	25.9359	80.2431	FOXJ1
positive regulation of protein glycosylation (GO:0060050)	2023-01-06	0.0453251	0.31816	0	0	25.9359	80.2431	RAMP1
magnesium ion homeostasis (GO:0010960)	2023-01-06	0.0453251	0.31816	0	0	25.9359	80.2431	ANK3
positive regulation of tau-protein kinase activity (GO:1902949)	2023-01-06	0.0453251	0.31816	0	0	25.9359	80.2431	HSP90AA1
positive regulation of toll-like receptor 3 signaling pathway (GO:0034141)	2023-01-06	0.0453251	0.31816	0	0	25.9359	80.2431	WDFY1
determination of liver left/right asymmetry (GO:0071910)	2023-01-06	0.0453251	0.31816	0	0	25.9359	80.2431	CCDC39
diadenosine polyphosphate catabolic process (GO:0015961)	2023-01-06	0.0453251	0.31816	0	0	25.9359	80.2431	NUDT4
regulation of NK T cell activation (GO:0051133)	2023-01-06	0.0453251	0.31816	0	0	25.9359	80.2431	HSPH1
pronephros development (GO:0048793)	2023-01-06	0.0453251	0.31816	0	0	25.9359	80.2431	CEP290
regulation of protein depolymerization (GO:1901879)	2023-01-06	0.0453251	0.31816	0	0	25.9359	80.2431	MAP1B
protein localization to ciliary transition zone (GO:1904491)	2023-01-06	0.0453251	0.31816	0	0	25.9359	80.2431	TMEM107
positive regulation of smooth muscle cell proliferation (GO:0048661)	1946-02-01	0.0489004	0.31816	0	0	5.92165	17.8714	JUN;IGFBP5
establishment of centrosome localization (GO:0051660)	2023-01-07	0.0526782	0.31816	0	0	21.6122	63.6167	EZR
amino sugar catabolic process (GO:0046348)	2023-01-07	0.0526782	0.31816	0	0	21.6122	63.6167	ALDH1A1
flavin-containing compound metabolic process (GO:0042726)	2023-01-07	0.0526782	0.31816	0	0	21.6122	63.6167	RFK
regulation by virus of viral protein levels in host cell (GO:0046719)	2023-01-07	0.0526782	0.31816	0	0	21.6122	63.6167	IFIT1
gland morphogenesis (GO:0022612)	2023-01-07	0.0526782	0.31816	0	0	21.6122	63.6167	EZR
glomerular epithelial cell development (GO:0072310)	2023-01-07	0.0526782	0.31816	0	0	21.6122	63.6167	FOXJ1
glyceraldehyde-3-phosphate metabolic process (GO:0019682)	2023-01-07	0.0526782	0.31816	0	0	21.6122	63.6167	ALDH1A1
glycosylceramide biosynthetic process (GO:0046476)	2023-01-07	0.0526782	0.31816	0	0	21.6122	63.6167	B3GALT2
calcitonin family receptor signaling pathway (GO:0097646)	2023-01-07	0.0526782	0.31816	0	0	21.6122	63.6167	RAMP1
riboflavin metabolic process (GO:0006771)	2023-01-07	0.0526782	0.31816	0	0	21.6122	63.6167	RFK
negative regulation of p38MAPK cascade (GO:1903753)	2023-01-07	0.0526782	0.31816	0	0	21.6122	63.6167	EZR
cellular amino acid biosynthetic process (GO:0008652)	2023-01-07	0.0526782	0.31816	0	0	21.6122	63.6167	ALDH1A1
positive regulation of membrane depolarization (GO:1904181)	2023-01-07	0.0526782	0.31816	0	0	21.6122	63.6167	ANK3
positive regulation of mitophagy in response to mitochondrial depolarization (GO:0098779)	2023-01-07	0.0526782	0.31816	0	0	21.6122	63.6167	TOMM7
iron coordination entity transport (GO:1901678)	2023-01-07	0.0526782	0.31816	0	0	21.6122	63.6167	LCN2
positive regulation of NK T cell activation (GO:0051135)	2023-01-07	0.0526782	0.31816	0	0	21.6122	63.6167	HSPH1
sphingosine-1-phosphate receptor signaling pathway (GO:0003376)	2023-01-07	0.0526782	0.31816	0	0	21.6122	63.6167	EZR
membrane biogenesis (GO:0044091)	2023-01-07	0.0526782	0.31816	0	0	21.6122	63.6167	ANK3
regulation of MHC class I biosynthetic process (GO:0045343)	2023-01-07	0.0526782	0.31816	0	0	21.6122	63.6167	HSPH1
determination of digestive tract left/right asymmetry (GO:0071907)	2023-01-07	0.0526782	0.31816	0	0	21.6122	63.6167	CCDC39
regulation of NAD(P)H oxidase activity (GO:0033860)	2023-01-07	0.0526782	0.31816	0	0	21.6122	63.6167	RFK
zinc ion import across plasma membrane (GO:0071578)	2023-01-07	0.0526782	0.31816	0	0	21.6122	63.6167	SLC39A4
regulation of cytoskeleton organization (GO:0051493)	3/112	0.055615	0.328353	0	0	3.59748	10.3942	TRAF3IP1;EZR;SMIM22
negative regulation of cell motility (GO:2000146)	3/114	0.0580399	0.328353	0	0	3.53231	10.0552	IFITM1;IGFBP5;TPM1
regulation of toll-like receptor 3 signaling pathway (GO:0034139)	2023-01-08	0.0599752	0.328353	0	0	18.5238	52.1228	WDFY1
galactosylceramide metabolic process (GO:0006681)	2023-01-08	0.0599752	0.328353	0	0	18.5238	52.1228	B3GALT2
positive regulation of early endosome to late endosome transport (GO:2000643)	2023-01-08	0.0599752	0.328353	0	0	18.5238	52.1228	EZR
positive regulation of homotypic cell-cell adhesion (GO:0034112)	2023-01-08	0.0599752	0.328353	0	0	18.5238	52.1228	ANK3
kidney mesenchyme development (GO:0072074)	2023-01-08	0.0599752	0.328353	0	0	18.5238	52.1228	BASP1
positive regulation of protein localization to early endosome (GO:1902966)	2023-01-08	0.0599752	0.328353	0	0	18.5238	52.1228	EZR
positive regulation of protein localization to endosome (GO:1905668)	2023-01-08	0.0599752	0.328353	0	0	18.5238	52.1228	EZR
positive regulation of vascular associated smooth muscle cell migration (GO:1904754)	2023-01-08	0.0599752	0.328353	0	0	18.5238	52.1228	IGFBP5
wound healing, spreading of epidermal cells (GO:0035313)	2023-01-08	0.0599752	0.328353	0	0	18.5238	52.1228	PLET1
regulation of protein glycosylation (GO:0060049)	2023-01-08	0.0599752	0.328353	0	0	18.5238	52.1228	RAMP1
regulation of protein localization to early endosome (GO:1902965)	2023-01-08	0.0599752	0.328353	0	0	18.5238	52.1228	EZR
protein localization to membrane (GO:0072657)	4/195	0.0641779	0.333665	0	0	2.74415	7.53571	PIGR;ANK3;EZR;RAMP1
negative regulation of viral genome replication (GO:0045071)	1954-02-01	0.0649951	0.333665	0	0	5.0086	13.6907	IFITM1;IFIT1
cytoplasmic microtubule organization (GO:0031122)	1954-02-01	0.0649951	0.333665	0	0	5.0086	13.6907	CEP126;EZR
protein targeting to mitochondrion (GO:0006626)	1955-02-01	0.0671169	0.333665	0	0	4.91385	13.2739	HSP90AA1;TOMM7
epithelial cilium movement involved in determination of left/right asymmetry (GO:0060287)	2023-01-09	0.0672162	0.333665	0	0	16.2075	43.7577	CCDC39
astral microtubule organization (GO:0030953)	2023-01-09	0.0672162	0.333665	0	0	16.2075	43.7577	EZR
response to magnesium ion (GO:0032026)	2023-01-09	0.0672162	0.333665	0	0	16.2075	43.7577	ANK3
response to type I interferon (GO:0034340)	2023-01-09	0.0672162	0.333665	0	0	16.2075	43.7577	IFIT1
positive regulation of membrane potential (GO:0045838)	2023-01-09	0.0672162	0.333665	0	0	16.2075	43.7577	ANK3
L-ascorbic acid metabolic process (GO:0019852)	2023-01-09	0.0672162	0.333665	0	0	16.2075	43.7577	SLC23A2
regulation of helicase activity (GO:0051095)	2023-01-09	0.0672162	0.333665	0	0	16.2075	43.7577	IFIT1
nucleoside diphosphate phosphorylation (GO:0006165)	2023-01-09	0.0672162	0.333665	0	0	16.2075	43.7577	AK7
nucleoside triphosphate biosynthetic process (GO:0009142)	2023-01-09	0.0672162	0.333665	0	0	16.2075	43.7577	AK7
nucleotide phosphorylation (GO:0046939)	2023-01-09	0.0672162	0.333665	0	0	16.2075	43.7577	AK7
mitochondrial transport (GO:0006839)	1956-02-01	0.0692616	0.333665	0	0	4.82261	12.8757	HSP90AA1;TOMM7
defense response to symbiont (GO:0140546)	3/124	0.0708938	0.333665	0	0	3.23874	8.57156	IFITM1;IFI27;IFIT1
renal system development (GO:0072001)	1957-02-01	0.0714287	0.333665	0	0	4.73469	12.4951	TRAF3IP1;CEP290
carboxylic acid transport (GO:0046942)	1957-02-01	0.0714287	0.333665	0	0	4.73469	12.4951	SLC23A2;SLC16A11
negative regulation of delayed rectifier potassium channel activity (GO:1902260)	2023-01-10	0.0744019	0.333665	0	0	14.406	37.4306	ANK3
regulation of tau-protein kinase activity (GO:1902947)	2023-01-10	0.0744019	0.333665	0	0	14.406	37.4306	HSP90AA1
negative regulation of humoral immune response mediated by circulating immunoglobulin (GO:0002924)	2023-01-10	0.0744019	0.333665	0	0	14.406	37.4306	FOXJ1
negative regulation of inclusion body assembly (GO:0090084)	2023-01-10	0.0744019	0.333665	0	0	14.406	37.4306	DNAJA4
positive regulation of myoblast fusion (GO:1901741)	2023-01-10	0.0744019	0.333665	0	0	14.406	37.4306	SCGB3A1
negative regulation of transcription from RNA polymerase II promoter in response to stress (GO:0097201)	2023-01-10	0.0744019	0.333665	0	0	14.406	37.4306	JUN
lipid droplet formation (GO:0140042)	2023-01-10	0.0744019	0.333665	0	0	14.406	37.4306	SMIM22
lung epithelium development (GO:0060428)	2023-01-10	0.0744019	0.333665	0	0	14.406	37.4306	FOXJ1
mesenchymal to epithelial transition (GO:0060231)	2023-01-10	0.0744019	0.333665	0	0	14.406	37.4306	BASP1
nucleoside metabolic process (GO:0009116)	2023-01-10	0.0744019	0.333665	0	0	14.406	37.4306	NME5
positive regulation of toll-like receptor 4 signaling pathway (GO:0034145)	2023-01-10	0.0744019	0.333665	0	0	14.406	37.4306	WDFY1
response to reactive oxygen species (GO:0000302)	1959-02-01	0.0758279	0.333665	0	0	4.5681	11.7824	JUN;TPM1
neutrophil degranulation (GO:0043312)	7/481	0.0788815	0.333665	0	0	1.94615	4.94285	PIGR;HSP90AA1;PDXK;SERPINB12;LCN2;TUBB4B;CEP290
establishment of epithelial cell apical/basal polarity (GO:0045198)	2023-01-11	0.0815325	0.333665	0	0	12.9647	32.4993	EZR
negative regulation of defense response to virus (GO:0050687)	2023-01-11	0.0815325	0.333665	0	0	12.9647	32.4993	TRAF3IP1
positive regulation of cytoplasmic transport (GO:1903651)	2023-01-11	0.0815325	0.333665	0	0	12.9647	32.4993	EZR
regulation of inclusion body assembly (GO:0090083)	2023-01-11	0.0815325	0.333665	0	0	12.9647	32.4993	DNAJA4
negative regulation of voltage-gated potassium channel activity (GO:1903817)	2023-01-11	0.0815325	0.333665	0	0	12.9647	32.4993	ANK3
chromatin-mediated maintenance of transcription (GO:0048096)	2023-01-11	0.0815325	0.333665	0	0	12.9647	32.4993	ELOF1
tetrahydrobiopterin metabolic process (GO:0046146)	2023-01-11	0.0815325	0.333665	0	0	12.9647	32.4993	HSP90AA1
metanephric mesenchyme development (GO:0072075)	2023-01-11	0.0815325	0.333665	0	0	12.9647	32.4993	BASP1
neutrophil activation involved in immune response (GO:0002283)	7/485	0.0815872	0.333665	0	0	1.92947	4.83541	PIGR;HSP90AA1;PDXK;SERPINB12;LCN2;TUBB4B;CEP290
defense response to virus (GO:0051607)	3/133	0.0834567	0.333665	0	0	3.01314	7.48292	IFITM1;IFI27;IFIT1
neutrophil mediated immunity (GO:0002446)	7/488	0.0836516	0.333665	0	0	1.91714	4.7566	PIGR;HSP90AA1;PDXK;SERPINB12;LCN2;TUBB4B;CEP290
anterior/posterior pattern specification (GO:0009952)	1963-02-01	0.0848746	0.333665	0	0	4.26769	10.5266	HES6;BASP1
cellular response to reactive oxygen species (GO:0034614)	1963-02-01	0.0848746	0.333665	0	0	4.26769	10.5266	JUN;TPM1
protein localization to plasma membrane (GO:0072659)	3/136	0.0878431	0.333665	0	0	2.94473	7.16218	ANK3;EZR;RAMP1
ethanol oxidation (GO:0006069)	2023-01-12	0.0886086	0.333665	0	0	11.7855	28.5625	ALDH1A1
eye photoreceptor cell differentiation (GO:0001754)	2023-01-12	0.0886086	0.333665	0	0	11.7855	28.5625	CEP290
glomerular visceral epithelial cell differentiation (GO:0072112)	2023-01-12	0.0886086	0.333665	0	0	11.7855	28.5625	BASP1
brain morphogenesis (GO:0048854)	2023-01-12	0.0886086	0.333665	0	0	11.7855	28.5625	SPEF2
regulation of flagellated sperm motility (GO:1901317)	2023-01-12	0.0886086	0.333665	0	0	11.7855	28.5625	CFAP206
macrophage chemotaxis (GO:0048246)	2023-01-12	0.0886086	0.333665	0	0	11.7855	28.5625	CXCL17
positive regulation of sodium ion transmembrane transport (GO:1902307)	2023-01-12	0.0886086	0.333665	0	0	11.7855	28.5625	ANK3
microtubule anchoring (GO:0034453)	2023-01-12	0.0886086	0.333665	0	0	11.7855	28.5625	SAXO2
regulation of muscle system process (GO:0090257)	2023-01-12	0.0886086	0.333665	0	0	11.7855	28.5625	TPM1
regulation of myoblast fusion (GO:1901739)	2023-01-12	0.0886086	0.333665	0	0	11.7855	28.5625	SCGB3A1
modulation by host of viral process (GO:0044788)	2023-01-12	0.0886086	0.333665	0	0	11.7855	28.5625	IFI27
morphogenesis of a polarized epithelium (GO:0001738)	2023-01-12	0.0886086	0.333665	0	0	11.7855	28.5625	TRAF3IP1
poly-N-acetyllactosamine biosynthetic process (GO:0030311)	2023-01-12	0.0886086	0.333665	0	0	11.7855	28.5625	B3GALT2
ERBB signaling pathway (GO:0038127)	1966-02-01	0.0918628	0.333665	0	0	4.06702	9.70985	PIGR;HSP90AA1
regulation of protein localization (GO:0032880)	1966-02-01	0.0918628	0.333665	0	0	4.06702	9.70985	HSP90AA1;CEP290
protein localization to cell periphery (GO:1990778)	3/140	0.0938399	0.333665	0	0	2.85817	6.76291	ANK3;EZR;RAMP1
regulation of viral genome replication (GO:0045069)	1967-02-01	0.0942287	0.333665	0	0	4.00425	9.45816	IFITM1;IFIT1
pteridine-containing compound metabolic process (GO:0042558)	2023-01-13	0.0956305	0.333665	0	0	10.8028	25.3571	HSP90AA1
regulation of T cell differentiation in thymus (GO:0033081)	2023-01-13	0.0956305	0.333665	0	0	10.8028	25.3571	FOXJ1
regulation of cell communication by electrical coupling (GO:0010649)	2023-01-13	0.0956305	0.333665	0	0	10.8028	25.3571	ANK3
inner dynein arm assembly (GO:0036159)	2023-01-13	0.0956305	0.333665	0	0	10.8028	25.3571	CCDC39
intraciliary retrograde transport (GO:0035721)	2023-01-13	0.0956305	0.333665	0	0	10.8028	25.3571	IFT43
regulation of homotypic cell-cell adhesion (GO:0034110)	2023-01-13	0.0956305	0.333665	0	0	10.8028	25.3571	ANK3
positive regulation of protein acetylation (GO:1901985)	2023-01-13	0.0956305	0.333665	0	0	10.8028	25.3571	FAM161A
central nervous system neuron axonogenesis (GO:0021955)	2023-01-13	0.0956305	0.333665	0	0	10.8028	25.3571	HSP90AA1
chromatin organization involved in regulation of transcription (GO:0034401)	2023-01-13	0.0956305	0.333665	0	0	10.8028	25.3571	ELOF1
positive regulation of sodium ion transport (GO:0010765)	2023-01-13	0.0956305	0.333665	0	0	10.8028	25.3571	ANK3
regulation of nucleocytoplasmic transport (GO:0046822)	2023-01-13	0.0956305	0.333665	0	0	10.8028	25.3571	IFI27
regulation of protein acetylation (GO:1901983)	2023-01-13	0.0956305	0.333665	0	0	10.8028	25.3571	FAM161A
poly-N-acetyllactosamine metabolic process (GO:0030309)	2023-01-13	0.0956305	0.333665	0	0	10.8028	25.3571	B3GALT2
negative regulation by host of viral transcription (GO:0043922)	2023-01-13	0.0956305	0.333665	0	0	10.8028	25.3571	JUN
positive regulation of protein polymerization (GO:0032273)	1969-02-01	0.0990126	0.333665	0	0	3.88433	8.98254	HSP90AA1;TPPP3
positive regulation of protein transport (GO:0051222)	1969-02-01	0.0990126	0.333665	0	0	3.88433	8.98254	EZR;CEP290
negative regulation of cell migration (GO:0030336)	3/144	0.100001	0.333665	0	0	2.77653	6.39316	IFITM1;IGFBP5;TPM1
kidney development (GO:0001822)	1970-02-01	0.10143	0.333665	0	0	3.82701	8.75769	TRAF3IP1;CEP290
negative regulation of viral process (GO:0048525)	1970-02-01	0.10143	0.333665	0	0	3.82701	8.75769	IFITM1;IFIT1
antiviral innate immune response (GO:0140374)	2023-01-14	0.102599	0.333665	0	0	9.97134	22.704	IFIT1
positive regulation of glycoprotein biosynthetic process (GO:0010560)	2023-01-14	0.102599	0.333665	0	0	9.97134	22.704	RAMP1
regulation of cell projection organization (GO:0031344)	2023-01-14	0.102599	0.333665	0	0	9.97134	22.704	PIFO
carbohydrate transport (GO:0008643)	2023-01-14	0.102599	0.333665	0	0	9.97134	22.704	SLC23A2
ribonucleoside monophosphate biosynthetic process (GO:0009156)	2023-01-14	0.102599	0.333665	0	0	9.97134	22.704	RFK
immune response-regulating cell surface receptor signaling pathway (GO:0002768)	2023-01-14	0.102599	0.333665	0	0	9.97134	22.704	PIGR
positive regulation of macrophage chemotaxis (GO:0010759)	2023-01-14	0.102599	0.333665	0	0	9.97134	22.704	CXCL17
negative regulation of T cell differentiation (GO:0045581)	2023-01-14	0.102599	0.333665	0	0	9.97134	22.704	FOXJ1
positive regulation of sodium ion transmembrane transporter activity (GO:2000651)	2023-01-14	0.102599	0.333665	0	0	9.97134	22.704	ANK3
nucleoside phosphate biosynthetic process (GO:1901293)	2023-01-14	0.102599	0.333665	0	0	9.97134	22.704	AK7
nucleoside triphosphate metabolic process (GO:0009141)	2023-01-14	0.102599	0.333665	0	0	9.97134	22.704	AK7
microvillus organization (GO:0032528)	2023-01-14	0.102599	0.333665	0	0	9.97134	22.704	EZR
pancreas development (GO:0031016)	2023-01-14	0.102599	0.333665	0	0	9.97134	22.704	CCDC39
polarized epithelial cell differentiation (GO:0030859)	2023-01-14	0.102599	0.333665	0	0	9.97134	22.704	EZR
positive regulation of intracellular protein transport (GO:0090316)	3/148	0.106321	0.33878	0	0	2.69938	6.05011	TOMM7;ANK3;CEP290
regulation of actin filament-based process (GO:0032970)	1973-02-01	0.108778	0.33878	0	0	3.66475	8.13006	EZR;SMIM22
eye photoreceptor cell development (GO:0042462)	2023-01-15	0.109514	0.33878	0	0	9.25864	20.4774	CEP290
regulation of establishment of protein localization (GO:0070201)	2023-01-15	0.109514	0.33878	0	0	9.25864	20.4774	CEP290
cellular response to exogenous dsRNA (GO:0071360)	2023-01-15	0.109514	0.33878	0	0	9.25864	20.4774	IFIT1
central nervous system neuron development (GO:0021954)	2023-01-15	0.109514	0.33878	0	0	9.25864	20.4774	HSP90AA1
macrophage migration (GO:1905517)	2023-01-15	0.109514	0.33878	0	0	9.25864	20.4774	CXCL17
positive regulation of sprouting angiogenesis (GO:1903672)	2023-01-15	0.109514	0.33878	0	0	9.25864	20.4774	S100A1
microvillus assembly (GO:0030033)	2023-01-15	0.109514	0.33878	0	0	9.25864	20.4774	EZR
modulation by host of viral genome replication (GO:0044827)	2023-01-15	0.109514	0.33878	0	0	9.25864	20.4774	IFI27
photoreceptor cell development (GO:0042461)	2023-01-15	0.109514	0.33878	0	0	9.25864	20.4774	CEP290
protein kinase A signaling (GO:0010737)	2023-01-15	0.109514	0.33878	0	0	9.25864	20.4774	EZR
axonogenesis (GO:0007409)	4/240	0.114639	0.347301	0	0	2.21582	4.7994	HSP90AA1;MAP1B;ANK3;EZR
cell morphogenesis involved in neuron differentiation (GO:0048667)	1976-02-01	0.116263	0.347301	0	0	3.51565	7.56533	MAP1B;ANK3
filopodium assembly (GO:0046847)	2023-01-16	0.116375	0.347301	0	0	8.64096	18.5861	EZR
regulation of defense response to virus (GO:0050688)	2023-01-16	0.116375	0.347301	0	0	8.64096	18.5861	TRAF3IP1
transepithelial transport (GO:0070633)	2023-01-16	0.116375	0.347301	0	0	8.64096	18.5861	SLC23A2
positive regulation of syncytium formation by plasma membrane fusion (GO:0060143)	2023-01-16	0.116375	0.347301	0	0	8.64096	18.5861	SCGB3A1
nucleoside diphosphate metabolic process (GO:0009132)	2023-01-16	0.116375	0.347301	0	0	8.64096	18.5861	AK7
positive regulation by host of viral transcription (GO:0043923)	2023-01-16	0.116375	0.347301	0	0	8.64096	18.5861	JUN
protein localization to microtubule organizing center (GO:1905508)	2023-01-16	0.116375	0.347301	0	0	8.64096	18.5861	CEP83
negative regulation of ATPase activity (GO:0032780)	2023-01-17	0.123185	0.357076	0	0	8.10049	16.963	IFIT1
positive regulation of heart rate (GO:0010460)	2023-01-17	0.123185	0.357076	0	0	8.10049	16.963	TPM1
ruffle organization (GO:0031529)	2023-01-17	0.123185	0.357076	0	0	8.10049	16.963	TPM1
negative regulation of vascular associated smooth muscle cell proliferation (GO:1904706)	2023-01-17	0.123185	0.357076	0	0	8.10049	16.963	TPM1
negative regulation of viral entry into host cell (GO:0046597)	2023-01-17	0.123185	0.357076	0	0	8.10049	16.963	IFITM1
positive regulation of smooth muscle cell migration (GO:0014911)	2023-01-17	0.123185	0.357076	0	0	8.10049	16.963	IGFBP5
monosaccharide transmembrane transport (GO:0015749)	2023-01-17	0.123185	0.357076	0	0	8.10049	16.963	SLC23A2
axon development (GO:0061564)	1979-02-01	0.123874	0.357076	0	0	3.37816	7.05526	MAP1B;ANK3
regulation of cellular response to heat (GO:1900034)	1979-02-01	0.123874	0.357076	0	0	3.37816	7.05526	HSP90AA1;HSPH1
negative regulation of cellular component organization (GO:0051129)	1980-02-01	0.126437	0.359585	0	0	3.33468	6.89615	TRAF3IP1;DNAJA4
response to interferon-alpha (GO:0035455)	2023-01-18	0.129942	0.359585	0	0	7.62361	15.5572	IFITM1
regulation of delayed rectifier potassium channel activity (GO:1902259)	2023-01-18	0.129942	0.359585	0	0	7.62361	15.5572	ANK3
regulation of early endosome to late endosome transport (GO:2000641)	2023-01-18	0.129942	0.359585	0	0	7.62361	15.5572	EZR
cellular response to dsRNA (GO:0071359)	2023-01-18	0.129942	0.359585	0	0	7.62361	15.5572	IFIT1
positive regulation of nitric-oxide synthase activity (GO:0051000)	2023-01-18	0.129942	0.359585	0	0	7.62361	15.5572	S100A1
microtubule depolymerization (GO:0007019)	2023-01-18	0.129942	0.359585	0	0	7.62361	15.5572	STMND1
outer dynein arm assembly (GO:0036158)	2023-01-18	0.129942	0.359585	0	0	7.62361	15.5572	DNAH5
regulation of oxidative stress-induced intrinsic apoptotic signaling pathway (GO:1902175)	2023-01-18	0.129942	0.359585	0	0	7.62361	15.5572	NME5
prostanoid metabolic process (GO:0006692)	2023-01-18	0.129942	0.359585	0	0	7.62361	15.5572	CYP2S1
protein localization to centrosome (GO:0071539)	2023-01-18	0.129942	0.359585	0	0	7.62361	15.5572	CEP83
epoxygenase P450 pathway (GO:0019373)	2023-01-19	0.136647	0.362773	0	0	7.19971	14.33	CYP2S1
establishment or maintenance of apical/basal cell polarity (GO:0035088)	2023-01-19	0.136647	0.362773	0	0	7.19971	14.33	FOXJ1
ethanol metabolic process (GO:0006067)	2023-01-19	0.136647	0.362773	0	0	7.19971	14.33	ALDH1A1
negative regulation of oxidative stress-induced intrinsic apoptotic signaling pathway (GO:1902176)	2023-01-19	0.136647	0.362773	0	0	7.19971	14.33	NME5
positive regulation of macrophage migration (GO:1905523)	2023-01-19	0.136647	0.362773	0	0	7.19971	14.33	CXCL17
positive regulation of monocyte chemotaxis (GO:0090026)	2023-01-19	0.136647	0.362773	0	0	7.19971	14.33	CXCL17
positive regulation of oxidoreductase activity (GO:0051353)	2023-01-19	0.136647	0.362773	0	0	7.19971	14.33	RFK
negative regulation of T cell receptor signaling pathway (GO:0050860)	2023-01-19	0.136647	0.362773	0	0	7.19971	14.33	EZR
regulation of insulin-like growth factor receptor signaling pathway (GO:0043567)	2023-01-19	0.136647	0.362773	0	0	7.19971	14.33	IGFBP5
ureteric bud development (GO:0001657)	2023-01-19	0.136647	0.362773	0	0	7.19971	14.33	FOXJ1
diol metabolic process (GO:0034311)	2023-01-19	0.136647	0.362773	0	0	7.19971	14.33	HSP90AA1
regulation of cytokinesis (GO:0032465)	1984-02-01	0.136815	0.362773	0	0	3.17137	6.30827	CETN2;CDC14A
negative regulation of defense response (GO:0031348)	1985-02-01	0.139438	0.364724	0	0	3.13301	6.17245	TRAF3IP1;CXCL17
positive regulation of protein catabolic process (GO:0045732)	1985-02-01	0.139438	0.364724	0	0	3.13301	6.17245	HSP90AA1;EZR
cellular protein-containing complex assembly (GO:0034622)	3/168	0.140092	0.364724	0	0	2.36978	4.6577	CCDC39;HSP90AA1;DRC1
positive regulation of alpha-beta T cell activation (GO:0046635)	2023-01-20	0.143302	0.364724	0	0	6.82043	13.2508	HSPH1
establishment of epithelial cell polarity (GO:0090162)	2023-01-20	0.143302	0.364724	0	0	6.82043	13.2508	EZR
regulation of smooth muscle cell migration (GO:0014910)	2023-01-20	0.143302	0.364724	0	0	6.82043	13.2508	IGFBP5
positive regulation of epithelial cell differentiation (GO:0030858)	2023-01-20	0.143302	0.364724	0	0	6.82043	13.2508	FOXJ1
regulation of granulocyte chemotaxis (GO:0071622)	2023-01-20	0.143302	0.364724	0	0	6.82043	13.2508	CXCL17
negative regulation of viral life cycle (GO:1903901)	2023-01-20	0.143302	0.364724	0	0	6.82043	13.2508	IFITM1
regulation of programmed necrotic cell death (GO:0062098)	2023-01-20	0.143302	0.364724	0	0	6.82043	13.2508	HSP90AA1
natural killer cell mediated immunity (GO:0002228)	2023-01-20	0.143302	0.364724	0	0	6.82043	13.2508	TUBB4B
regulation of protein modification by small protein conjugation or removal (GO:1903320)	2023-01-20	0.143302	0.364724	0	0	6.82043	13.2508	HSP90AA1
negative regulation of binding (GO:0051100)	1988-02-01	0.147373	0.373835	0	0	3.02326	5.7889	JUN;IFIT1
zinc ion transport (GO:0006829)	2023-01-21	0.149905	0.378995	0	0	6.47908	12.2957	SLC39A4
regulation of actin cytoskeleton organization (GO:0032956)	1991-02-01	0.155397	0.379185	0	0	2.9209	5.43805	EZR;SMIM22
negative regulation of B cell activation (GO:0050869)	2023-01-22	0.156457	0.379185	0	0	6.17025	11.4456	FOXJ1
exogenous drug catabolic process (GO:0042738)	2023-01-22	0.156457	0.379185	0	0	6.17025	11.4456	CYP2S1
positive regulation of DNA-templated transcription, initiation (GO:2000144)	2023-01-22	0.156457	0.379185	0	0	6.17025	11.4456	JUN
negative regulation of interleukin-2 production (GO:0032703)	2023-01-22	0.156457	0.379185	0	0	6.17025	11.4456	EZR
negative regulation of lymphocyte activation (GO:0051250)	2023-01-22	0.156457	0.379185	0	0	6.17025	11.4456	FOXJ1
lipid droplet organization (GO:0034389)	2023-01-22	0.156457	0.379185	0	0	6.17025	11.4456	SMIM22
chaperone-mediated protein complex assembly (GO:0051131)	2023-01-22	0.156457	0.379185	0	0	6.17025	11.4456	HSP90AA1
neuronal action potential (GO:0019228)	2023-01-22	0.156457	0.379185	0	0	6.17025	11.4456	ANK3
regulation of macrophage chemotaxis (GO:0010758)	2023-01-22	0.156457	0.379185	0	0	6.17025	11.4456	CXCL17
nucleotide-excision repair, DNA duplex unwinding (GO:0000717)	2023-01-22	0.156457	0.379185	0	0	6.17025	11.4456	CETN2
zinc ion transmembrane transport (GO:0071577)	2023-01-22	0.156457	0.379185	0	0	6.17025	11.4456	SLC39A4
natural killer cell mediated cytotoxicity (GO:0042267)	2023-01-22	0.156457	0.379185	0	0	6.17025	11.4456	TUBB4B
retinoid metabolic process (GO:0001523)	1992-02-01	0.158091	0.381577	0	0	2.8883	5.32772	CYP2S1;ALDH1A1
regulation of heart contraction (GO:0008016)	1993-02-01	0.160793	0.381577	0	0	2.85642	5.22049	S100A1;TPM1
regulation of supramolecular fiber organization (GO:1902903)	2023-01-23	0.16296	0.381577	0	0	5.88948	10.685	MAP1B
regulation of toll-like receptor 4 signaling pathway (GO:0034143)	2023-01-23	0.16296	0.381577	0	0	5.88948	10.685	WDFY1
nucleotide metabolic process (GO:0009117)	2023-01-23	0.16296	0.381577	0	0	5.88948	10.685	AK7
nucleotide-excision repair, DNA damage recognition (GO:0000715)	2023-01-23	0.16296	0.381577	0	0	5.88948	10.685	CETN2
oligosaccharide biosynthetic process (GO:0009312)	2023-01-23	0.16296	0.381577	0	0	5.88948	10.685	B3GALT2
regulation of mononuclear cell migration (GO:0071675)	2023-01-23	0.16296	0.381577	0	0	5.88948	10.685	CXCL17
regulation of necroptotic process (GO:0060544)	2023-01-23	0.16296	0.381577	0	0	5.88948	10.685	HSP90AA1
drug catabolic process (GO:0042737)	2023-01-23	0.16296	0.381577	0	0	5.88948	10.685	CYP2S1
regulation of protein export from nucleus (GO:0046825)	2023-01-23	0.16296	0.381577	0	0	5.88948	10.685	IFI27
negative regulation of cytokine production (GO:0001818)	3/182	0.165603	0.384844	0	0	2.18288	3.92516	TRAF3IP1;FOXJ1;EZR
cellular transition metal ion homeostasis (GO:0046916)	1996-02-01	0.16895	0.384844	0	0	2.76484	4.9163	LCN2;SLC39A4
purine ribonucleotide catabolic process (GO:0009154)	2023-01-24	0.169412	0.384844	0	0	5.63313	10.0012	NUDT4
regulation of cell size (GO:0008361)	2023-01-24	0.169412	0.384844	0	0	5.63313	10.0012	EZR
carbohydrate biosynthetic process (GO:0016051)	2023-01-24	0.169412	0.384844	0	0	5.63313	10.0012	B3GALT2
neuromuscular junction development (GO:0007528)	2023-01-24	0.169412	0.384844	0	0	5.63313	10.0012	ANK3
positive regulation of protein targeting to membrane (GO:0090314)	2023-01-24	0.169412	0.384844	0	0	5.63313	10.0012	ANK3
regulation of monooxygenase activity (GO:0032768)	2023-01-24	0.169412	0.384844	0	0	5.63313	10.0012	HSP90AA1
wound healing, spreading of cells (GO:0044319)	2023-01-24	0.169412	0.384844	0	0	5.63313	10.0012	PLET1
protein insertion into mitochondrial membrane (GO:0051204)	2023-01-24	0.169412	0.384844	0	0	5.63313	10.0012	HSP90AA1
negative regulation of antigen receptor-mediated signaling pathway (GO:0050858)	2023-01-25	0.175816	0.392363	0	0	5.39815	9.38371	EZR
cellular polysaccharide biosynthetic process (GO:0033692)	2023-01-25	0.175816	0.392363	0	0	5.39815	9.38371	B3GALT2
regulation of microtubule depolymerization (GO:0031114)	2023-01-25	0.175816	0.392363	0	0	5.39815	9.38371	MAP1B
positive regulation of vascular endothelial growth factor production (GO:0010575)	2023-01-25	0.175816	0.392363	0	0	5.39815	9.38371	CXCL17
divalent inorganic cation homeostasis (GO:0072507)	2023-01-25	0.175816	0.392363	0	0	5.39815	9.38371	ANK3
ventricular cardiac muscle tissue development (GO:0003229)	2023-01-25	0.175816	0.392363	0	0	5.39815	9.38371	TPM1
global genome nucleotide-excision repair (GO:0070911)	2023-01-26	0.18217	0.397361	0	0	5.18196	8.82393	CETN2
positive regulation of ion transmembrane transporter activity (GO:0032414)	2023-01-26	0.18217	0.397361	0	0	5.18196	8.82393	ANK3
retinoic acid metabolic process (GO:0042573)	2023-01-26	0.18217	0.397361	0	0	5.18196	8.82393	CYP2S1
metanephros development (GO:0001656)	2023-01-26	0.18217	0.397361	0	0	5.18196	8.82393	BASP1
regulation of monocyte chemotaxis (GO:0090025)	2023-01-26	0.18217	0.397361	0	0	5.18196	8.82393	CXCL17
endothelial cell development (GO:0001885)	2023-01-26	0.18217	0.397361	0	0	5.18196	8.82393	EZR
positive regulation of cellular protein metabolic process (GO:0032270)	2/102	0.185464	0.397361	0	0	2.59816	4.37762	HSP90AA1;EZR
cellular response to organonitrogen compound (GO:0071417)	2/103	0.188239	0.397361	0	0	2.5723	4.29586	IGFBP5;EZR
negative regulation of catalytic activity (GO:0043086)	2023-01-27	0.188475	0.397361	0	0	4.9824	8.31458	IFIT1
regulation of vascular endothelial growth factor production (GO:0010574)	2023-01-27	0.188475	0.397361	0	0	4.9824	8.31458	CXCL17
bile acid biosynthetic process (GO:0006699)	2023-01-27	0.188475	0.397361	0	0	4.9824	8.31458	OSBPL3
camera-type eye development (GO:0043010)	2023-01-27	0.188475	0.397361	0	0	4.9824	8.31458	CEP290
cellular response to cadmium ion (GO:0071276)	2023-01-27	0.188475	0.397361	0	0	4.9824	8.31458	JUN
positive regulation of nitric oxide biosynthetic process (GO:0045429)	2023-01-27	0.188475	0.397361	0	0	4.9824	8.31458	HSP90AA1
nucleobase-containing small molecule interconversion (GO:0015949)	2023-01-27	0.188475	0.397361	0	0	4.9824	8.31458	AK7
positive regulation of toll-like receptor signaling pathway (GO:0034123)	2023-01-27	0.188475	0.397361	0	0	4.9824	8.31458	WDFY1
positive regulation of cell communication (GO:0010647)	2023-01-28	0.194732	0.397361	0	0	4.79763	7.84954	ANK3
receptor clustering (GO:0043113)	2023-01-28	0.194732	0.397361	0	0	4.79763	7.84954	PIGR
positive regulation of defense response to virus by host (GO:0002230)	2023-01-28	0.194732	0.397361	0	0	4.79763	7.84954	HSP90AA1
regulation of B cell activation (GO:0050864)	2023-01-28	0.194732	0.397361	0	0	4.79763	7.84954	FOXJ1
response to interferon-beta (GO:0035456)	2023-01-28	0.194732	0.397361	0	0	4.79763	7.84954	IFITM1
negative regulation of oxidative stress-induced cell death (GO:1903202)	2023-01-28	0.194732	0.397361	0	0	4.79763	7.84954	NME5
sarcomere organization (GO:0045214)	2023-01-28	0.194732	0.397361	0	0	4.79763	7.84954	TPM1
positive regulation of monooxygenase activity (GO:0032770)	2023-01-28	0.194732	0.397361	0	0	4.79763	7.84954	S100A1
positive regulation of nitric oxide metabolic process (GO:1904407)	2023-01-28	0.194732	0.397361	0	0	4.79763	7.84954	HSP90AA1
leukocyte cell-cell adhesion (GO:0007159)	2023-01-28	0.194732	0.397361	0	0	4.79763	7.84954	EZR
cellular zinc ion homeostasis (GO:0006882)	2023-01-28	0.194732	0.397361	0	0	4.79763	7.84954	SLC39A4
cristae formation (GO:0042407)	2023-01-28	0.194732	0.397361	0	0	4.79763	7.84954	CHCHD6
regulation of muscle contraction (GO:0006937)	2023-01-28	0.194732	0.397361	0	0	4.79763	7.84954	TPM1
mucosal immune response (GO:0002385)	2023-01-28	0.194732	0.397361	0	0	4.79763	7.84954	PIGR
protein depolymerization (GO:0051261)	2023-01-28	0.194732	0.397361	0	0	4.79763	7.84954	STMND1
regulation of cell cycle (GO:0051726)	4/296	0.194764	0.397361	0	0	1.78575	2.92143	JUN;CDC14A;MLF1;SMIM22
regulation of protein targeting to membrane (GO:0090313)	2023-01-29	0.200942	0.403474	0	0	4.62605	7.42361	ANK3
establishment of endothelial barrier (GO:0061028)	2023-01-29	0.200942	0.403474	0	0	4.62605	7.42361	EZR
response to cadmium ion (GO:0046686)	2023-01-29	0.200942	0.403474	0	0	4.62605	7.42361	JUN
telomere maintenance via telomerase (GO:0007004)	2023-01-29	0.200942	0.403474	0	0	4.62605	7.42361	HSP90AA1
nucleotide-excision repair, preincision complex assembly (GO:0006294)	2023-01-29	0.200942	0.403474	0	0	4.62605	7.42361	CETN2
positive regulation of viral genome replication (GO:0045070)	2023-01-29	0.200942	0.403474	0	0	4.62605	7.42361	IFIT1
innate immune response (GO:0045087)	4/302	0.204226	0.40725	0	0	1.74926	2.77876	IFITM1;IFI27;LCN2;IFIT1
regulation of cell migration (GO:0030334)	5/408	0.206897	0.40725	0	0	1.61898	2.55076	IFITM1;IGFBP5;TPM1;PLET1;SMIM22
respiratory tube development (GO:0030323)	2023-01-30	0.207103	0.40725	0	0	4.46631	7.03237	CCDC39
Golgi to plasma membrane protein transport (GO:0043001)	2023-01-30	0.207103	0.40725	0	0	4.46631	7.03237	ANK3
RNA-dependent DNA biosynthetic process (GO:0006278)	2023-01-30	0.207103	0.40725	0	0	4.46631	7.03237	HSP90AA1
microtubule polymerization (GO:0046785)	2023-01-30	0.207103	0.40725	0	0	4.46631	7.03237	TPPP3
zinc ion homeostasis (GO:0055069)	2023-01-30	0.207103	0.40725	0	0	4.46631	7.03237	SLC39A4
morphogenesis of an epithelium (GO:0002009)	2023-01-30	0.207103	0.40725	0	0	4.46631	7.03237	TRAF3IP1
purine nucleoside bisphosphate metabolic process (GO:0034032)	2023-01-31	0.213218	0.40812	0	0	4.31721	6.672	ACOT1
negative regulation of DNA binding (GO:0043392)	2023-01-31	0.213218	0.40812	0	0	4.31721	6.672	JUN
negative regulation of interleukin-6 production (GO:0032715)	2023-01-31	0.213218	0.40812	0	0	4.31721	6.672	FOXJ1
regulation of cellular component size (GO:0032535)	2023-01-31	0.213218	0.40812	0	0	4.31721	6.672	EZR
ribonucleoside bisphosphate metabolic process (GO:0033875)	2023-01-31	0.213218	0.40812	0	0	4.31721	6.672	ACOT1
positive regulation of mononuclear cell migration (GO:0071677)	2023-01-31	0.213218	0.40812	0	0	4.31721	6.672	CXCL17
negative regulation of response to biotic stimulus (GO:0002832)	2023-01-31	0.213218	0.40812	0	0	4.31721	6.672	TRAF3IP1
positive regulation of protein targeting to mitochondrion (GO:1903955)	2023-01-31	0.213218	0.40812	0	0	4.31721	6.672	TOMM7
prostaglandin metabolic process (GO:0006693)	2023-01-31	0.213218	0.40812	0	0	4.31721	6.672	CYP2S1
regulation of potassium ion transport (GO:0043266)	2023-01-31	0.213218	0.40812	0	0	4.31721	6.672	ANK3
Fc receptor signaling pathway (GO:0038093)	2/112	0.213445	0.40812	0	0	2.36077	3.64591	PIGR;JUN
ERBB2 signaling pathway (GO:0038128)	1932-01-01	0.219285	0.410015	0	0	4.17774	6.33922	HSP90AA1
establishment or maintenance of epithelial cell apical/basal polarity (GO:0045197)	1932-01-01	0.219285	0.410015	0	0	4.17774	6.33922	EZR
negative regulation of cell-matrix adhesion (GO:0001953)	1932-01-01	0.219285	0.410015	0	0	4.17774	6.33922	PLET1
hematopoietic progenitor cell differentiation (GO:0002244)	1932-01-01	0.219285	0.410015	0	0	4.17774	6.33922	MLF1
cardiac muscle tissue morphogenesis (GO:0055008)	1932-01-01	0.219285	0.410015	0	0	4.17774	6.33922	TPM1
skeletal muscle organ development (GO:0060538)	1932-01-01	0.219285	0.410015	0	0	4.17774	6.33922	BASP1
liver development (GO:0001889)	1932-01-01	0.219285	0.410015	0	0	4.17774	6.33922	CCDC39
mitochondrial membrane organization (GO:0007006)	1932-01-01	0.219285	0.410015	0	0	4.17774	6.33922	CHCHD6
modulation by host of symbiont process (GO:0051851)	1932-01-01	0.219285	0.410015	0	0	4.17774	6.33922	JUN
organelle organization (GO:0006996)	5/420	0.223441	0.41415	0	0	1.5712	2.35461	FAM161A;TPM1;MNS1;CFAP126;IQCG
regulation of protein-containing complex assembly (GO:0043254)	2/116	0.224753	0.41415	0	0	2.27747	3.3997	HSP90AA1;TRAF3IP1
actin filament bundle assembly (GO:0051017)	1933-01-01	0.225307	0.41415	0	0	4.04698	6.03118	EZR
actin filament bundle organization (GO:0061572)	1933-01-01	0.225307	0.41415	0	0	4.04698	6.03118	EZR
regulation of sprouting angiogenesis (GO:1903670)	1933-01-01	0.225307	0.41415	0	0	4.04698	6.03118	S100A1
bile acid metabolic process (GO:0008206)	1933-01-01	0.225307	0.41415	0	0	4.04698	6.03118	OSBPL3
very long-chain fatty acid metabolic process (GO:0000038)	1933-01-01	0.225307	0.41415	0	0	4.04698	6.03118	ACOT1
positive regulation of protein modification process (GO:0031401)	3/214	0.228195	0.417074	0	0	1.84881	2.73172	HSP90AA1;FAM161A;RAMP1
regulation of cellular response to stress (GO:0080135)	2/118	0.230425	0.417074	0	0	2.23798	3.28497	HSP90AA1;HSPH1
negative regulation of response to external stimulus (GO:0032102)	2/118	0.230425	0.417074	0	0	2.23798	3.28497	TRAF3IP1;CXCL17
positive regulation of protein-containing complex assembly (GO:0031334)	2/118	0.230425	0.417074	0	0	2.23798	3.28497	HSP90AA1;TPPP3
cardiac muscle contraction (GO:0060048)	1934-01-01	0.231282	0.417074	0	0	3.92414	5.74542	TPM1
positive regulation of pri-miRNA transcription by RNA polymerase II (GO:1902895)	1934-01-01	0.231282	0.417074	0	0	3.92414	5.74542	JUN
positive regulation of telomerase activity (GO:0051973)	1934-01-01	0.231282	0.417074	0	0	3.92414	5.74542	HSP90AA1
ventricular cardiac muscle tissue morphogenesis (GO:0055010)	1934-01-01	0.231282	0.417074	0	0	3.92414	5.74542	TPM1
regulation of T cell receptor signaling pathway (GO:0050856)	1935-01-01	0.237211	0.421401	0	0	3.80854	5.47974	EZR
negative regulation of epithelial cell migration (GO:0010633)	1935-01-01	0.237211	0.421401	0	0	3.80854	5.47974	DNAJA4
response to exogenous dsRNA (GO:0043330)	1935-01-01	0.237211	0.421401	0	0	3.80854	5.47974	IFIT1
cellular response to virus (GO:0098586)	1935-01-01	0.237211	0.421401	0	0	3.80854	5.47974	HSP90AA1
protein localization to cilium (GO:0061512)	1935-01-01	0.237211	0.421401	0	0	3.80854	5.47974	TMEM107
cellular response to oxygen-containing compound (GO:1901701)	4/323	0.238329	0.421401	0	0	1.63235	2.34096	JUN;IGFBP5;TPM1;EZR
establishment of protein localization to plasma membrane (GO:0061951)	1936-01-01	0.243094	0.421401	0	0	3.69953	5.23227	ANK3
regulation of sodium ion transport (GO:0002028)	1936-01-01	0.243094	0.421401	0	0	3.69953	5.23227	ANK3
calcium-dependent cell-cell adhesion via plasma membrane cell adhesion molecules (GO:0016339)	1936-01-01	0.243094	0.421401	0	0	3.69953	5.23227	CDHR3
positive regulation of interferon-beta production (GO:0032728)	1936-01-01	0.243094	0.421401	0	0	3.69953	5.23227	HSP90AA1
retina homeostasis (GO:0001895)	1936-01-01	0.243094	0.421401	0	0	3.69953	5.23227	PIGR
regulation of defense response to virus by host (GO:0050691)	1936-01-01	0.243094	0.421401	0	0	3.69953	5.23227	HSP90AA1
cellular response to heat (GO:0034605)	1936-01-01	0.243094	0.421401	0	0	3.69953	5.23227	HSP90AA1
telomere maintenance via telomere lengthening (GO:0010833)	1936-01-01	0.243094	0.421401	0	0	3.69953	5.23227	HSP90AA1
membrane assembly (GO:0071709)	1936-01-01	0.243094	0.421401	0	0	3.69953	5.23227	ANK3
cyclic-nucleotide-mediated signaling (GO:0019935)	1936-01-01	0.243094	0.421401	0	0	3.69953	5.23227	NUDT4
regulation of microtubule-based process (GO:0032886)	1936-01-01	0.243094	0.421401	0	0	3.69953	5.23227	TRAF3IP1
cellular response to organic substance (GO:0071310)	2/123	0.244642	0.423119	0	0	2.14495	3.02001	IGFBP5;RAMP1
acyl-CoA metabolic process (GO:0006637)	1937-01-01	0.248933	0.426662	0	0	3.59659	5.00131	ACOT1
positive regulation of cytokinesis (GO:0032467)	1937-01-01	0.248933	0.426662	0	0	3.59659	5.00131	CDC14A
negative regulation of stress-activated MAPK cascade (GO:0032873)	1937-01-01	0.248933	0.426662	0	0	3.59659	5.00131	EZR
regulation of p38MAPK cascade (GO:1900744)	1937-01-01	0.248933	0.426662	0	0	3.59659	5.00131	EZR
cellular response to oxidative stress (GO:0034599)	2/125	0.250339	0.428109	0	0	2.10986	2.92203	JUN;TPM1
actin-myosin filament sliding (GO:0033275)	1938-01-01	0.254727	0.432695	0	0	3.49921	4.78538	TPM1
negative regulation of endothelial cell migration (GO:0010596)	1938-01-01	0.254727	0.432695	0	0	3.49921	4.78538	DNAJA4
muscle filament sliding (GO:0030049)	1938-01-01	0.254727	0.432695	0	0	3.49921	4.78538	TPM1
microtubule cytoskeleton organization involved in mitosis (GO:1902850)	2/128	0.258893	0.437578	0	0	2.05931	2.78283	CEP126;NUDC
regulation of protein targeting to mitochondrion (GO:1903214)	1939-01-01	0.260477	0.437578	0	0	3.40695	4.58317	TOMM7
regulation of viral entry into host cell (GO:0046596)	1939-01-01	0.260477	0.437578	0	0	3.40695	4.58317	IFITM1
positive regulation of intracellular transport (GO:0032388)	1939-01-01	0.260477	0.437578	0	0	3.40695	4.58317	CEP290
regulation of exit from mitosis (GO:0007096)	1939-01-01	0.260477	0.437578	0	0	3.40695	4.58317	CDC14A
positive regulation of cation channel activity (GO:2001259)	1940-01-01	0.266182	0.441317	0	0	3.31942	4.39351	ANK3
negative regulation of cell-substrate adhesion (GO:0010812)	1940-01-01	0.266182	0.441317	0	0	3.31942	4.39351	PLET1
regulation of sodium ion transmembrane transporter activity (GO:2000649)	1940-01-01	0.266182	0.441317	0	0	3.31942	4.39351	ANK3
detection of chemical stimulus involved in sensory perception of bitter taste (GO:0001580)	1940-01-01	0.266182	0.441317	0	0	3.31942	4.39351	PIGR
digestive tract development (GO:0048565)	1940-01-01	0.266182	0.441317	0	0	3.31942	4.39351	CCDC39
regulation of nitric oxide biosynthetic process (GO:0045428)	1940-01-01	0.266182	0.441317	0	0	3.31942	4.39351	HSP90AA1
cellular response to metal ion (GO:0071248)	2/131	0.267451	0.442458	0	0	2.01112	2.6523	JUN;ANK3
positive regulation of cation transmembrane transport (GO:1904064)	1941-01-01	0.271844	0.443934	0	0	3.23627	4.21534	ANK3
regulation of cell development (GO:0060284)	1941-01-01	0.271844	0.443934	0	0	3.23627	4.21534	HES6
heart contraction (GO:0060047)	1941-01-01	0.271844	0.443934	0	0	3.23627	4.21534	TPM1
carboxylic acid transmembrane transport (GO:1905039)	1941-01-01	0.271844	0.443934	0	0	3.23627	4.21534	SLC23A2
sensory perception of bitter taste (GO:0050913)	1941-01-01	0.271844	0.443934	0	0	3.23627	4.21534	PIGR
cortical cytoskeleton organization (GO:0030865)	1941-01-01	0.271844	0.443934	0	0	3.23627	4.21534	EZR
regulation of cell adhesion (GO:0030155)	2/133	0.273157	0.445123	0	0	1.98021	2.56974	TPM1;ARHGDIG
positive regulation of ATPase activity (GO:0032781)	1942-01-01	0.277462	0.447349	0	0	3.15718	4.04773	TPM1
negative regulation of protein catabolic process (GO:0042177)	1942-01-01	0.277462	0.447349	0	0	3.15718	4.04773	SERPINB12
skeletal system morphogenesis (GO:0048705)	1942-01-01	0.277462	0.447349	0	0	3.15718	4.04773	SPEF2
nucleic acid-templated transcription (GO:0097659)	1942-01-01	0.277462	0.447349	0	0	3.15718	4.04773	MLF1
regulation of nervous system development (GO:0051960)	1942-01-01	0.277462	0.447349	0	0	3.15718	4.04773	HES6
organic substance transport (GO:0071702)	2/136	0.281712	0.452503	0	0	1.93559	2.45214	CEP290;RAMP1
heart looping (GO:0001947)	1943-01-01	0.283037	0.452503	0	0	3.08185	3.88985	CCDC39
negative regulation of type I interferon production (GO:0032480)	1943-01-01	0.283037	0.452503	0	0	3.08185	3.88985	TRAF3IP1
myofibril assembly (GO:0030239)	1943-01-01	0.283037	0.452503	0	0	3.08185	3.88985	TPM1
supramolecular fiber organization (GO:0097435)	4/351	0.285641	0.454662	0	0	1.49848	1.87763	CEP126;TPPP3;TPM1;STMND1
positive regulation of cell division (GO:0051781)	1944-01-01	0.28857	0.454662	0	0	3.01003	3.74092	CDC14A
cardiac ventricle morphogenesis (GO:0003208)	1944-01-01	0.28857	0.454662	0	0	3.01003	3.74092	TPM1
positive regulation of osteoblast differentiation (GO:0045669)	1944-01-01	0.28857	0.454662	0	0	3.01003	3.74092	IFITM1
positive regulation of stress fiber assembly (GO:0051496)	1944-01-01	0.28857	0.454662	0	0	3.01003	3.74092	TPM1
metal ion homeostasis (GO:0055065)	1944-01-01	0.28857	0.454662	0	0	3.01003	3.74092	ANK3
detection of chemical stimulus involved in sensory perception of taste (GO:0050912)	1944-01-01	0.28857	0.454662	0	0	3.01003	3.74092	PIGR
regulation of cellular component organization (GO:0051128)	2/139	0.290259	0.456379	0	0	1.89291	2.3415	HSP90AA1;PIFO
neuron projection morphogenesis (GO:0048812)	2/140	0.293106	0.459506	0	0	1.8791	2.30607	MAP1B;ANK3
action potential (GO:0001508)	1945-01-01	0.29406	0.459506	0	0	2.94147	3.60028	ANK3
regulation of pri-miRNA transcription by RNA polymerase II (GO:1902893)	1945-01-01	0.29406	0.459506	0	0	2.94147	3.60028	JUN
positive regulation of cellular catabolic process (GO:0031331)	2/141	0.295951	0.461514	0	0	1.86549	2.27134	HSP90AA1;EZR
Ras protein signal transduction (GO:0007265)	2/142	0.298795	0.463153	0	0	1.85207	2.2373	JUN;ARHGDIG
regulation of telomerase activity (GO:0051972)	1946-01-01	0.299508	0.463153	0	0	2.87596	3.4673	HSP90AA1
regulation of cellular protein localization (GO:1903827)	1946-01-01	0.299508	0.463153	0	0	2.87596	3.4673	HSP90AA1
negative regulation of DNA-binding transcription factor activity (GO:0043433)	2/143	0.301636	0.463153	0	0	1.83884	2.20391	HES6;FOXJ1
nitrogen compound transport (GO:0071705)	2/143	0.301636	0.463153	0	0	1.83884	2.20391	CEP290;RAMP1
monocarboxylic acid metabolic process (GO:0032787)	2/143	0.301636	0.463153	0	0	1.83884	2.20391	CYP2S1;ACOT1
epidermal growth factor receptor signaling pathway (GO:0007173)	1947-01-01	0.304914	0.463153	0	0	2.8133	3.34143	PIGR
positive regulation of cell-cell adhesion (GO:0022409)	1947-01-01	0.304914	0.463153	0	0	2.8133	3.34143	ANK3
negative regulation of cold-induced thermogenesis (GO:0120163)	1947-01-01	0.304914	0.463153	0	0	2.8133	3.34143	ALDH1A1
regulation of DNA binding (GO:0051101)	1947-01-01	0.304914	0.463153	0	0	2.8133	3.34143	JUN
determination of heart left/right asymmetry (GO:0061371)	1947-01-01	0.304914	0.463153	0	0	2.8133	3.34143	CCDC39
embryonic heart tube morphogenesis (GO:0003143)	1947-01-01	0.304914	0.463153	0	0	2.8133	3.34143	CCDC39
polyol metabolic process (GO:0019751)	1947-01-01	0.304914	0.463153	0	0	2.8133	3.34143	NUDT4
establishment of protein localization to mitochondrion (GO:0072655)	1948-01-01	0.310279	0.463967	0	0	2.7533	3.22215	TOMM7
Golgi to plasma membrane transport (GO:0006893)	1948-01-01	0.310279	0.463967	0	0	2.7533	3.22215	ANK3
inositol phosphate metabolic process (GO:0043647)	1948-01-01	0.310279	0.463967	0	0	2.7533	3.22215	NUDT4
regulation of interleukin-2 production (GO:0032663)	1948-01-01	0.310279	0.463967	0	0	2.7533	3.22215	EZR
myelination (GO:0042552)	1948-01-01	0.310279	0.463967	0	0	2.7533	3.22215	CMTM8
negative regulation of catabolic process (GO:0009895)	1949-01-01	0.315602	0.463967	0	0	2.69581	3.109	SERPINB12
adherens junction organization (GO:0034332)	1949-01-01	0.315602	0.463967	0	0	2.69581	3.109	CDHR3
regulation of smooth muscle cell proliferation (GO:0048660)	1949-01-01	0.315602	0.463967	0	0	2.69581	3.109	IGFBP5
aminoglycan biosynthetic process (GO:0006023)	1949-01-01	0.315602	0.463967	0	0	2.69581	3.109	B3GALT2
receptor internalization (GO:0031623)	1949-01-01	0.315602	0.463967	0	0	2.69581	3.109	RAMP1
regulation of cellular localization (GO:0060341)	1949-01-01	0.315602	0.463967	0	0	2.69581	3.109	HSP90AA1
cellular defense response (GO:0006968)	1949-01-01	0.315602	0.463967	0	0	2.69581	3.109	LGALS3BP
inner mitochondrial membrane organization (GO:0007007)	1949-01-01	0.315602	0.463967	0	0	2.69581	3.109	CHCHD6
regulation of interferon-beta production (GO:0032648)	1949-01-01	0.315602	0.463967	0	0	2.69581	3.109	HSP90AA1
oligosaccharide metabolic process (GO:0009311)	1949-01-01	0.315602	0.463967	0	0	2.69581	3.109	B3GALT2
mitotic cytokinesis (GO:0000281)	1949-01-01	0.315602	0.463967	0	0	2.69581	3.109	ANK3
positive regulation of transferase activity (GO:0051347)	2/148	0.315814	0.463967	0	0	1.77541	2.04634	HSP90AA1;PIFO
negative regulation of ERK1 and ERK2 cascade (GO:0070373)	1950-01-01	0.320885	0.466866	0	0	2.64066	3.00156	EZR
positive regulation of ion transport (GO:0043270)	1950-01-01	0.320885	0.466866	0	0	2.64066	3.00156	ANK3
neuron migration (GO:0001764)	1950-01-01	0.320885	0.466866	0	0	2.64066	3.00156	MAP1B
organic hydroxy compound biosynthetic process (GO:1901617)	1950-01-01	0.320885	0.466866	0	0	2.64066	3.00156	OSBPL3
brain development (GO:0007420)	2/150	0.321469	0.466866	0	0	1.75124	1.98741	SPEF2;FOXJ1
cellular response to organic cyclic compound (GO:0071407)	2/150	0.321469	0.466866	0	0	1.75124	1.98741	IGFBP5;EZR
regulation of smoothened signaling pathway (GO:0008589)	1951-01-01	0.326128	0.46827	0	0	2.58771	2.89945	IFT81
gonad development (GO:0008406)	1951-01-01	0.326128	0.46827	0	0	2.58771	2.89945	BASP1
inositol lipid-mediated signaling (GO:0048017)	1951-01-01	0.326128	0.46827	0	0	2.58771	2.89945	EZR
mitotic metaphase plate congression (GO:0007080)	1951-01-01	0.326128	0.46827	0	0	2.58771	2.89945	NUDC
DNA duplex unwinding (GO:0032508)	1951-01-01	0.326128	0.46827	0	0	2.58771	2.89945	CETN2
positive regulation of actin filament bundle assembly (GO:0032233)	1951-01-01	0.326128	0.46827	0	0	2.58771	2.89945	TPM1
response to peptide hormone (GO:0043434)	1952-01-01	0.33133	0.473062	0	0	2.53684	2.8023	IGFBP5
negative regulation of protein metabolic process (GO:0051248)	1952-01-01	0.33133	0.473062	0	0	2.53684	2.8023	SERPINB12
negative regulation of protein-containing complex assembly (GO:0031333)	1952-01-01	0.33133	0.473062	0	0	2.53684	2.8023	TRAF3IP1
mitotic spindle organization (GO:0007052)	2/157	0.341163	0.485016	0	0	1.67156	1.79759	CEP126;NUDC
positive regulation of leukocyte chemotaxis (GO:0002690)	1954-01-01	0.341614	0.485016	0	0	2.44087	2.62167	CXCL17
striated muscle contraction (GO:0006941)	1954-01-01	0.341614	0.485016	0	0	2.44087	2.62167	TPM1
positive regulation of establishment of protein localization to mitochondrion (GO:1903749)	1956-01-01	0.351742	0.496615	0	0	2.35187	2.45737	TOMM7
negative regulation of metabolic process (GO:0009892)	1956-01-01	0.351742	0.496615	0	0	2.35187	2.45737	ALDH1A1
Rho protein signal transduction (GO:0007266)	1956-01-01	0.351742	0.496615	0	0	2.35187	2.45737	ARHGDIG
arachidonic acid metabolic process (GO:0019369)	1957-01-01	0.356748	0.499053	0	0	2.30976	2.38073	CYP2S1
positive regulation of gene expression, epigenetic (GO:0045815)	1957-01-01	0.356748	0.499053	0	0	2.30976	2.38073	ELOF1
icosanoid metabolic process (GO:0006690)	1957-01-01	0.356748	0.499053	0	0	2.30976	2.38073	CYP2S1
monocarboxylic acid transport (GO:0015718)	1957-01-01	0.356748	0.499053	0	0	2.30976	2.38073	SLC16A11
protein K48-linked ubiquitination (GO:0070936)	1957-01-01	0.356748	0.499053	0	0	2.30976	2.38073	IFI27
eye development (GO:0001654)	1958-01-01	0.361715	0.503227	0	0	2.26912	2.30747	CEP290
receptor metabolic process (GO:0043112)	1958-01-01	0.361715	0.503227	0	0	2.26912	2.30747	RAMP1
cellular iron ion homeostasis (GO:0006879)	1958-01-01	0.361715	0.503227	0	0	2.26912	2.30747	LCN2
protein polymerization (GO:0051258)	1959-01-01	0.366644	0.509153	0	0	2.22989	2.23739	TPPP3
response to organic cyclic compound (GO:0014070)	1960-01-01	0.371535	0.515006	0	0	2.19198	2.17031	IGFBP5
positive regulation of DNA biosynthetic process (GO:2000573)	1961-01-01	0.376389	0.51796	0	0	2.15534	2.10605	HSP90AA1
regulation of DNA-templated transcription, initiation (GO:2000142)	1961-01-01	0.376389	0.51796	0	0	2.15534	2.10605	JUN
iron ion homeostasis (GO:0055072)	1961-01-01	0.376389	0.51796	0	0	2.15534	2.10605	LCN2
pattern recognition receptor signaling pathway (GO:0002221)	1961-01-01	0.376389	0.51796	0	0	2.15534	2.10605	S100A1
regulation of neurogenesis (GO:0050767)	1962-01-01	0.381205	0.523641	0	0	2.1199	2.04447	HES6
actin cytoskeleton reorganization (GO:0031532)	1963-01-01	0.385985	0.525464	0	0	2.0856	1.9854	EZR
negative regulation of endopeptidase activity (GO:0010951)	1963-01-01	0.385985	0.525464	0	0	2.0856	1.9854	SERPINB12
negative regulation of peptidase activity (GO:0010466)	1963-01-01	0.385985	0.525464	0	0	2.0856	1.9854	SERPINB12
positive regulation of viral process (GO:0048524)	1963-01-01	0.385985	0.525464	0	0	2.0856	1.9854	IFIT1
monocarboxylic acid biosynthetic process (GO:0072330)	1963-01-01	0.385985	0.525464	0	0	2.0856	1.9854	OSBPL3
negative regulation of intrinsic apoptotic signaling pathway (GO:2001243)	1964-01-01	0.390728	0.528142	0	0	2.05239	1.92872	NME5
diterpenoid metabolic process (GO:0016101)	1964-01-01	0.390728	0.528142	0	0	2.05239	1.92872	ALDH1A1
protein catabolic process (GO:0030163)	1964-01-01	0.390728	0.528142	0	0	2.05239	1.92872	HSP90AA1
plasma membrane organization (GO:0007009)	1964-01-01	0.390728	0.528142	0	0	2.05239	1.92872	ANK3
regulation of cell-matrix adhesion (GO:0001952)	1965-01-01	0.395434	0.532611	0	0	2.02022	1.8743	PLET1
steroid biosynthetic process (GO:0006694)	1965-01-01	0.395434	0.532611	0	0	2.02022	1.8743	OSBPL3
negative regulation of immune response (GO:0050777)	2/178	0.399039	0.536517	0	0	1.47054	1.35098	TRAF3IP1;RAMP1
cell-cell junction assembly (GO:0007043)	1966-01-01	0.400104	0.537001	0	0	1.98904	1.82202	CDHR3
protein stabilization (GO:0050821)	2/179	0.40174	0.538247	0	0	1.46216	1.33342	HSP90AA1;TSPAN1
anion transmembrane transport (GO:0098656)	1967-01-01	0.404739	0.539416	0	0	1.9588	1.77176	SLC23A2
transcription elongation from RNA polymerase II promoter (GO:0006368)	1967-01-01	0.404739	0.539416	0	0	1.9588	1.77176	ELOF1
vascular endothelial growth factor receptor signaling pathway (GO:0048010)	1967-01-01	0.404739	0.539416	0	0	1.9588	1.77176	HSP90AA1
DNA-templated transcription, elongation (GO:0006354)	1969-01-01	0.413901	0.550663	0	0	1.901	1.67692	ELOF1
wound healing (GO:0042060)	1970-01-01	0.41843	0.555716	0	0	1.87335	1.63215	TPM1
Fc-gamma receptor signaling pathway involved in phagocytosis (GO:0038096)	1971-01-01	0.422924	0.55779	0	0	1.8465	1.58903	HSP90AA1
gland development (GO:0048732)	1971-01-01	0.422924	0.55779	0	0	1.8465	1.58903	EZR
regulation of endopeptidase activity (GO:0052548)	1971-01-01	0.422924	0.55779	0	0	1.8465	1.58903	SERPINB12
phosphatidylinositol-mediated signaling (GO:0048015)	1971-01-01	0.422924	0.55779	0	0	1.8465	1.58903	EZR
extrinsic apoptotic signaling pathway (GO:0097191)	1972-01-01	0.427383	0.558829	0	0	1.8204	1.54747	IFI27
Fc-gamma receptor signaling pathway (GO:0038094)	1972-01-01	0.427383	0.558829	0	0	1.8204	1.54747	HSP90AA1
positive regulation of protein secretion (GO:0050714)	1972-01-01	0.427383	0.558829	0	0	1.8204	1.54747	EZR
positive regulation of secretion by cell (GO:1903532)	1972-01-01	0.427383	0.558829	0	0	1.8204	1.54747	EZR
cytoskeleton-dependent cytokinesis (GO:0061640)	1972-01-01	0.427383	0.558829	0	0	1.8204	1.54747	ANK3
negative regulation of cell adhesion (GO:0007162)	1973-01-01	0.431808	0.563647	0	0	1.79503	1.50742	ARHGDIG
regulation of stress fiber assembly (GO:0051492)	1974-01-01	0.436199	0.566464	0	0	1.77035	1.46878	TPM1
Fc receptor mediated stimulatory signaling pathway (GO:0002431)	1974-01-01	0.436199	0.566464	0	0	1.77035	1.46878	HSP90AA1
negative regulation of protein binding (GO:0032091)	1974-01-01	0.436199	0.566464	0	0	1.77035	1.46878	IFIT1
actomyosin structure organization (GO:0031032)	1976-01-01	0.444881	0.574795	0	0	1.72296	1.39551	TPM1
regulation of cell division (GO:0051302)	1976-01-01	0.444881	0.574795	0	0	1.72296	1.39551	CETN2
cellular response to hormone stimulus (GO:0032870)	1976-01-01	0.444881	0.574795	0	0	1.72296	1.39551	RAMP1
purine ribonucleotide metabolic process (GO:0009150)	1977-01-01	0.449171	0.575453	0	0	1.70021	1.36076	ACOT1
negative regulation of developmental process (GO:0051093)	1977-01-01	0.449171	0.575453	0	0	1.70021	1.36076	FOXJ1
inorganic cation import across plasma membrane (GO:0098659)	1977-01-01	0.449171	0.575453	0	0	1.70021	1.36076	SLC39A4
positive regulation of type I interferon production (GO:0032481)	1977-01-01	0.449171	0.575453	0	0	1.70021	1.36076	HSP90AA1
regulation of organelle assembly (GO:1902115)	1977-01-01	0.449171	0.575453	0	0	1.70021	1.36076	EZR
regulation of signal transduction (GO:0009966)	2/198	0.451903	0.57798	0	0	1.31915	1.04778	IGFBP5;IFT81
negative regulation of NF-kappaB transcription factor activity (GO:0032088)	1979-01-01	0.457654	0.583375	0	0	1.65644	1.29475	FOXJ1
regulation of ion transport (GO:0043269)	1979-01-01	0.457654	0.583375	0	0	1.65644	1.29475	ANK3
positive regulation of cell adhesion (GO:0045785)	1980-01-01	0.461847	0.584229	0	0	1.63539	1.26338	TPM1
response to interferon-gamma (GO:0034341)	1980-01-01	0.461847	0.584229	0	0	1.63539	1.26338	IFITM1
regulation of NIK/NF-kappaB signaling (GO:1901222)	1980-01-01	0.461847	0.584229	0	0	1.63539	1.26338	EZR
regulation of organelle organization (GO:0033043)	1980-01-01	0.461847	0.584229	0	0	1.63539	1.26338	EZR
generation of neurons (GO:0048699)	2/202	0.462163	0.584229	0	0	1.2925	0.9976	HES6;MAP1B
negative regulation of protein modification process (GO:0031400)	1981-01-01	0.466007	0.588112	0	0	1.61487	1.23304	TRAF3IP1
cell-cell junction organization (GO:0045216)	1982-01-01	0.470136	0.59234	0	0	1.59485	1.20369	CDHR3
glycoprotein biosynthetic process (GO:0009101)	1983-01-01	0.474232	0.594548	0	0	1.57532	1.17528	B3GALT2
long-chain fatty acid metabolic process (GO:0001676)	1983-01-01	0.474232	0.594548	0	0	1.57532	1.17528	ACOT1
regulation of osteoblast differentiation (GO:0045667)	1983-01-01	0.474232	0.594548	0	0	1.57532	1.17528	IFITM1
negative regulation of cellular amide metabolic process (GO:0034249)	1986-01-01	0.486335	0.607719	0	0	1.51949	1.09534	IGFBP5
negative regulation of phosphorylation (GO:0042326)	1986-01-01	0.486335	0.607719	0	0	1.51949	1.09534	TRAF3IP1
negative regulation of inflammatory response (GO:0050728)	2/212	0.487317	0.607948	0	0	1.23033	0.884408	CXCL17;RAMP1
sensory perception of mechanical stimulus (GO:0050954)	1988-01-01	0.494249	0.61343	0	0	1.48441	1.04609	CDC14A
metal ion transport (GO:0030001)	1988-01-01	0.494249	0.61343	0	0	1.48441	1.04609	RAMP1
regulation of type I interferon production (GO:0032479)	1989-01-01	0.49816	0.61343	0	0	1.46747	1.02258	TRAF3IP1
regulation of cation channel activity (GO:2001257)	1989-01-01	0.49816	0.61343	0	0	1.46747	1.02258	ANK3
regulation of endothelial cell migration (GO:0010594)	1989-01-01	0.49816	0.61343	0	0	1.46747	1.02258	DNAJA4
second-messenger-mediated signaling (GO:0019932)	1989-01-01	0.49816	0.61343	0	0	1.46747	1.02258	NUDT4
transforming growth factor beta receptor signaling pathway (GO:0007179)	1989-01-01	0.49816	0.61343	0	0	1.46747	1.02258	JUN
protein import (GO:0017038)	1989-01-01	0.49816	0.61343	0	0	1.46747	1.02258	HSP90AA1
negative regulation of translation (GO:0017148)	1990-01-01	0.502042	0.617211	0	0	1.45091	0.999779	IGFBP5
sensory perception of sound (GO:0007605)	1991-01-01	0.505893	0.619943	0	0	1.43471	0.977656	CDC14A
toll-like receptor signaling pathway (GO:0002224)	1991-01-01	0.505893	0.619943	0	0	1.43471	0.977656	S100A1
positive regulation of cell motility (GO:2000147)	2/221	0.509325	0.623145	0	0	1.17922	0.795586	PLET1;SMIM22
positive regulation of peptidyl-serine phosphorylation (GO:0033138)	1993-01-01	0.513508	0.627255	0	0	1.40338	0.935339	HSP90AA1
negative regulation of cell death (GO:0060548)	1994-01-01	0.517271	0.627821	0	0	1.38822	0.915098	AGR3
negative regulation of cellular protein metabolic process (GO:0032269)	1994-01-01	0.517271	0.627821	0	0	1.38822	0.915098	IGFBP5
negative regulation of MAPK cascade (GO:0043409)	1994-01-01	0.517271	0.627821	0	0	1.38822	0.915098	EZR
regulation of kinase activity (GO:0043549)	1994-01-01	0.517271	0.627821	0	0	1.38822	0.915098	PIFO
cytokine-mediated signaling pathway (GO:0019221)	5/621	0.523195	0.633999	0	0	1.04757	0.678616	IFITM1;HSP90AA1;IFI27;LCN2;IFIT1
positive regulation of cold-induced thermogenesis (GO:0120162)	1997-01-01	0.528389	0.639275	0	0	1.34464	0.857772	LCN2
regulation of peptidyl-serine phosphorylation (GO:0033135)	1998-01-01	0.532038	0.642668	0	0	1.33071	0.839728	HSP90AA1
apoptotic process (GO:0006915)	2/231	0.53305	0.64287	0	0	1.12715	0.709139	IFI27;RFK
organic acid transport (GO:0015849)	1/100	0.539253	0.648638	0	0	1.30369	0.805122	SLC23A2
epithelial cell differentiation (GO:0030855)	1/101	0.542818	0.648638	0	0	1.29059	0.788525	BASP1
positive regulation of cell cycle process (GO:0090068)	1/101	0.542818	0.648638	0	0	1.29059	0.788525	CDC14A
positive regulation of protein localization to membrane (GO:1905477)	1/101	0.542818	0.648638	0	0	1.29059	0.788525	ANK3
protein transport (GO:0015031)	3/369	0.542934	0.648638	0	0	1.05743	0.645845	ANK3;CEP290;RAMP1
regulation of cell death (GO:0010941)	1/102	0.546356	0.648638	0	0	1.27775	0.772377	AGR3
calcium-mediated signaling (GO:0019722)	1/102	0.546356	0.648638	0	0	1.27775	0.772377	NUDT4
cell junction assembly (GO:0034329)	1/102	0.546356	0.648638	0	0	1.27775	0.772377	CDHR3
mitotic sister chromatid segregation (GO:0000070)	1/102	0.546356	0.648638	0	0	1.27775	0.772377	NUDC
regulation of protein catabolic process (GO:0042176)	1/102	0.546356	0.648638	0	0	1.27775	0.772377	SERPINB12
activation of GTPase activity (GO:0090630)	1/105	0.556808	0.658991	0	0	1.2407	0.726472	FOXJ1
nucleotide-excision repair (GO:0006289)	1/105	0.556808	0.658991	0	0	1.2407	0.726472	CETN2
regulation of cell cycle process (GO:0010564)	1/106	0.560239	0.659972	0	0	1.22882	0.711969	CETN2
small GTPase mediated signal transduction (GO:0007264)	1/106	0.560239	0.659972	0	0	1.22882	0.711969	JUN
chromosome organization (GO:0051276)	1/106	0.560239	0.659972	0	0	1.22882	0.711969	CETN2
positive regulation of macromolecule metabolic process (GO:0010604)	3/384	0.570001	0.669836	0	0	1.01502	0.570559	DNAJA4;ANK3;EZR
regulation of protein ubiquitination (GO:0031396)	1/109	0.570373	0.669836	0	0	1.1945	0.670672	HSP90AA1
response to endoplasmic reticulum stress (GO:0034976)	1/110	0.573699	0.67167	0	0	1.18349	0.657604	JUN
regulation of interleukin-6 production (GO:0032675)	1/110	0.573699	0.67167	0	0	1.18349	0.657604	FOXJ1
Fc-epsilon receptor signaling pathway (GO:0038095)	1/111	0.577	0.673462	0	0	1.17267	0.644865	JUN
cellular divalent inorganic cation homeostasis (GO:0072503)	1/111	0.577	0.673462	0	0	1.17267	0.644865	SLC39A4
positive regulation of phosphorylation (GO:0042327)	2/253	0.58245	0.678781	0	0	1.02721	0.555218	HSP90AA1;PIFO
positive regulation of metabolic process (GO:0009893)	1/113	0.583525	0.678995	0	0	1.15161	0.620335	LCN2
positive regulation of kinase activity (GO:0033674)	1/114	0.58675	0.680666	0	0	1.14136	0.608523	PIFO
cellular response to transforming growth factor beta stimulus (GO:0071560)	1/114	0.58675	0.680666	0	0	1.14136	0.608523	JUN
calcium ion transport (GO:0006816)	1/115	0.589951	0.682299	0	0	1.13129	0.597001	RAMP1
cellular amide metabolic process (GO:0043603)	1/115	0.589951	0.682299	0	0	1.13129	0.597001	ACOT1
positive regulation of angiogenesis (GO:0045766)	1/116	0.593126	0.68493	0	0	1.1214	0.58576	S100A1
adenylate cyclase-activating G protein-coupled receptor signaling pathway (GO:0007189)	1/118	0.599404	0.690086	0	0	1.10212	0.564084	RAMP1
regulation of protein binding (GO:0043393)	1/118	0.599404	0.690086	0	0	1.10212	0.564084	IFIT1
macroautophagy (GO:0016236)	1/120	0.605586	0.6951	0	0	1.08348	0.54343	TOMM7
cytoskeleton organization (GO:0007010)	1/120	0.605586	0.6951	0	0	1.08348	0.54343	TPM1
regulation of protein phosphorylation (GO:0001932)	2/266	0.609799	0.698073	0	0	0.975977	0.482743	HSP90AA1;TRAF3IP1
negative regulation of cellular macromolecule biosynthetic process (GO:2000113)	4/547	0.610755	0.698073	0	0	0.947968	0.467404	JUN;LBH;IGFBP5;BASP1
epithelium development (GO:0060429)	1/122	0.611673	0.698073	0	0	1.06547	0.523738	FOXJ1
protein-containing complex assembly (GO:0065003)	2/267	0.611846	0.698073	0	0	0.972244	0.477639	RSPH4A;RSPH9
positive regulation of cell migration (GO:0030335)	2/269	0.615915	0.701664	0	0	0.964863	0.467617	PLET1;SMIM22
fatty acid metabolic process (GO:0006631)	1/124	0.617667	0.702608	0	0	1.04804	0.50495	ACOT1
protein targeting (GO:0006605)	1/125	0.62063	0.702826	0	0	1.03953	0.495878	TOMM7
platelet degranulation (GO:0002576)	1/125	0.62063	0.702826	0	0	1.03953	0.495878	LGALS3BP
regulation of protein secretion (GO:0050708)	1/125	0.62063	0.702826	0	0	1.03953	0.495878	EZR
negative regulation of cell growth (GO:0030308)	1/126	0.623569	0.703016	0	0	1.03116	0.487014	SCGB3A1
negative regulation of growth (GO:0045926)	1/126	0.623569	0.703016	0	0	1.03116	0.487014	SCGB3A1
synapse organization (GO:0050808)	1/126	0.623569	0.703016	0	0	1.03116	0.487014	ANK3
positive regulation of macromolecule biosynthetic process (GO:0010557)	1/129	0.632253	0.7107	0	0	1.00684	0.461603	HSPH1
muscle contraction (GO:0006936)	1/129	0.632253	0.7107	0	0	1.00684	0.461603	TPM1
protein glycosylation (GO:0006486)	1/130	0.635103	0.712851	0	0	0.998987	0.453509	B3GALT2
negative regulation of cellular process (GO:0048523)	4/566	0.637583	0.714581	0	0	0.915018	0.411823	IFITM1;ARHGDIG;SCGB3A1;AGR3
transmembrane receptor protein serine/threonine kinase signaling pathway (GO:0007178)	1/133	0.643522	0.720176	0	0	0.976134	0.430279	JUN
regulation of nucleic acid-templated transcription (GO:1903506)	3/430	0.646632	0.722595	0	0	0.903531	0.39392	HES6;MYCBP;MLF1
negative regulation of inflammatory response to antigenic stimulus (GO:0002862)	1/136	0.651748	0.726179	0	0	0.954297	0.408532	RAMP1
ribonucleoprotein complex assembly (GO:0022618)	1/136	0.651748	0.726179	0	0	0.954297	0.408532	HSP90AA1
regulation of inflammatory response to antigenic stimulus (GO:0002861)	1/137	0.654448	0.728121	0	0	0.947232	0.401592	RAMP1
regulation of intracellular signal transduction (GO:1902531)	3/437	0.657415	0.730355	0	0	0.888638	0.37273	LBH;ARHGDIG;EZR
regulation of small GTPase mediated signal transduction (GO:0051056)	1/141	0.665041	0.737749	0	0	0.919981	0.375267	ARHGDIG
protein-DNA complex assembly (GO:0065004)	1/143	0.670216	0.741329	0	0	0.906932	0.362914	CETN2
neuron development (GO:0048666)	1/143	0.670216	0.741329	0	0	0.906932	0.362914	STMND1
response to cytokine (GO:0034097)	1/150	0.68771	0.759576	0	0	0.864017	0.323477	IFITM1
actin filament organization (GO:0007015)	1/152	0.692537	0.762693	0	0	0.852487	0.313198	TPM1
negative regulation of protein phosphorylation (GO:0001933)	1/152	0.692537	0.762693	0	0	0.852487	0.313198	TRAF3IP1
negative regulation of nucleic acid-templated transcription (GO:1903507)	3/464	0.696796	0.765711	0	0	0.835428	0.30181	JUN;LBH;BASP1
positive regulation of protein kinase activity (GO:0045860)	1/154	0.69729	0.765711	0	0	0.841258	0.303319	HSP90AA1
protein polyubiquitination (GO:0000209)	2/314	0.699002	0.766485	0	0	0.823802	0.295005	IFI27;FBXO32
regulation of cellular macromolecule biosynthetic process (GO:2000112)	3/468	0.702332	0.769028	0	0	0.828071	0.292599	HES6;MYCBP;MLF1
skeletal system development (GO:0001501)	1/158	0.706578	0.772566	0	0	0.819658	0.284685	SPEF2
positive regulation of protein kinase B signaling (GO:0051897)	1/161	0.713357	0.778859	0	0	0.804167	0.271626	HSP90AA1
positive regulation of gene expression (GO:0010628)	3/482	0.721107	0.785068	0	0	0.803288	0.262649	DNAJA4;ANK3;EZR
cellular response to cytokine stimulus (GO:0071345)	3/482	0.721107	0.785068	0	0	0.803288	0.262649	HSP90AA1;LCN2;IFIT1
adenylate cyclase-modulating G protein-coupled receptor signaling pathway (GO:0007188)	1/165	0.722155	0.785086	0	0	0.784393	0.255332	RAMP1
regulation of MAPK cascade (GO:0043408)	1/166	0.724312	0.786307	0	0	0.7796	0.251447	LBH
cell-cell adhesion via plasma-membrane adhesion molecules (GO:0098742)	1/170	0.732776	0.794362	0	0	0.760993	0.236605	CDHR3
neuron projection development (GO:0031175)	1/171	0.734851	0.795479	0	0	0.756478	0.233061	STMND1
mitochondrion organization (GO:0007005)	1/175	0.742993	0.802008	0	0	0.738938	0.219515	TOMM7
negative regulation of transcription, DNA-templated (GO:0045892)	6/948	0.743453	0.802008	0	0	0.813565	0.241182	JUN;LBH;IFI27;BASP1;FOXJ1;EZR
defense response to bacterium (GO:0042742)	1/176	0.74499	0.802008	0	0	0.734678	0.216278	LCN2
positive regulation of developmental process (GO:0051094)	1/177	0.746971	0.802008	0	0	0.730466	0.213099	BASP1
positive regulation of multicellular organismal process (GO:0051240)	2/345	0.747206	0.802008	0	0	0.748159	0.218025	LCN2;FOXJ1
post-translational protein modification (GO:0043687)	2/345	0.747206	0.802008	0	0	0.748159	0.218025	IGFBP5;FBXO32
regulation of translation (GO:0006417)	1/178	0.748936	0.802733	0	0	0.726303	0.209975	IGFBP5
regulation of immune response (GO:0050776)	1/179	0.750887	0.803503	0	0	0.722186	0.206906	IFITM1
positive regulation of cellular biosynthetic process (GO:0031328)	1/180	0.752822	0.803503	0	0	0.718114	0.203891	HSP90AA1
regulated exocytosis (GO:0045055)	1/180	0.752822	0.803503	0	0	0.718114	0.203891	LGALS3BP
positive regulation of nucleic acid-templated transcription (GO:1903508)	3/511	0.757076	0.806911	0	0	0.756297	0.210471	JUN;LBH;CEP290
endoplasmic reticulum to Golgi vesicle-mediated transport (GO:0006888)	1/185	0.762278	0.81132	0	0	0.698423	0.189583	ANK3
negative regulation of transcription by RNA polymerase II (GO:0000122)	4/684	0.776482	0.825283	0	0	0.751608	0.190143	JUN;IFI27;FOXJ1;EZR
regulation of programmed cell death (GO:0043067)	1/194	0.778401	0.826169	0	0	0.665549	0.166729	HSP90AA1
endomembrane system organization (GO:0010256)	1/199	0.786884	0.83401	0	0	0.648577	0.155447	ANK3
negative regulation of cell population proliferation (GO:0008285)	2/379	0.792356	0.838619	0	0	0.679499	0.15815	IFITM1;IGFBP5
axon guidance (GO:0007411)	1/203	0.793438	0.838619	0	0	0.635605	0.147066	EZR
proteasomal protein catabolic process (GO:0010498)	1/205	0.796639	0.840835	0	0	0.629309	0.143076	IFI27
regulation of inflammatory response (GO:0050727)	1/206	0.798221	0.841338	0	0	0.626208	0.141128	CXCL17
regulation of protein kinase B signaling (GO:0051896)	1/207	0.799791	0.841827	0	0	0.623136	0.139212	HSP90AA1
phosphate-containing compound metabolic process (GO:0006796)	1/212	0.80746	0.848725	0	0	0.608215	0.130074	NUDT4
positive regulation of GTPase activity (GO:0043547)	1/214	0.810445	0.849516	0	0	0.602443	0.126616	FOXJ1
negative regulation of multicellular organismal process (GO:0051241)	1/214	0.810445	0.849516	0	0	0.602443	0.126616	ALDH1A1
regulation of cell growth (GO:0001558)	1/217	0.814837	0.852945	0	0	0.593985	0.121628	SCGB3A1
transcription, DNA-templated (GO:0006351)	1/221	0.820536	0.857731	0	0	0.583066	0.115329	MLF1
regulation of ERK1 and ERK2 cascade (GO:0070372)	1/238	0.842875	0.878989	0	0	0.540774	0.092438	EZR
regulation of gene expression (GO:0010468)	6/1079	0.843822	0.878989	0	0	0.709289	0.120447	HES6;MYCBP;DNAJA4;ANK3;EZR;MLF1
regulation of cell population proliferation (GO:0042127)	4/764	0.844337	0.878989	0	0	0.669684	0.113313	IFITM1;JUN;SCGB3A1;SMIM22
membrane organization (GO:0061024)	1/242	0.847716	0.881301	0	0	0.53169	0.0878402	ANK3
positive regulation of cell differentiation (GO:0045597)	1/258	0.865643	0.89871	0	0	0.498182	0.0718791	IFITM1
negative regulation of signal transduction (GO:0009968)	1/267	0.874788	0.906745	0	0	0.481105	0.0643591	IGFBP5
central nervous system development (GO:0007417)	1/268	0.875765	0.906745	0	0	0.479278	0.0635798	FOXJ1
inorganic cation transmembrane transport (GO:0098662)	1/274	0.881471	0.911412	0	0	0.468601	0.0591202	SLC39A4
positive regulation of programmed cell death (GO:0043068)	1/286	0.892113	0.921165	0	0	0.448595	0.0512126	JUN
DNA repair (GO:0006281)	1/298	0.901806	0.929911	0	0	0.430206	0.0444645	CETN2
positive regulation of apoptotic process (GO:0043065)	1/310	0.910632	0.937742	0	0	0.413245	0.0386863	JUN
cellular macromolecule biosynthetic process (GO:0034645)	1/314	0.913396	0.939317	0	0	0.407881	0.0369482	MLF1
transcription by RNA polymerase II (GO:0006366)	1/320	0.917383	0.940926	0	0	0.400086	0.0344997	ELOF1
proteasome-mediated ubiquitin-dependent protein catabolic process (GO:0043161)	1/321	0.918029	0.940926	0	0	0.398815	0.0341092	IFI27
negative regulation of gene expression (GO:0010629)	1/322	0.91867	0.940926	0	0	0.397553	0.0337235	IGFBP5
cellular protein localization (GO:0034613)	1/329	0.923023	0.944114	0	0	0.388929	0.0311536	FOXJ1
positive regulation of cytokine production (GO:0001819)	1/335	0.926569	0.946469	0	0	0.381825	0.0291204	CXCL17
cellular response to DNA damage stimulus (GO:0006974)	1/350	0.93474	0.953535	0	0	0.365133	0.0246415	CHCHD6
ubiquitin-dependent protein catabolic process (GO:0006511)	1/354	0.936762	0.954048	0	0	0.360921	0.0235774	IFI27
gene expression (GO:0010467)	1/356	0.93775	0.954048	0	0	0.358851	0.0230641	MLF1
positive regulation of protein phosphorylation (GO:0001934)	1/371	0.944684	0.959819	0	0	0.344038	0.0195775	HSP90AA1
positive regulation of transcription, DNA-templated (GO:0045893)	5/1183	0.953982	0.967974	0	0	0.531785	0.0250524	JUN;LBH;ELOF1;FOXJ1;CEP290
transmembrane receptor protein tyrosine kinase signaling pathway (GO:0007169)	1/404	0.957354	0.970101	0	0	0.315331	0.0137429	HSP90AA1
protein modification by small protein conjugation (GO:0032446)	1/409	0.959003	0.970481	0	0	0.311387	0.0130349	FBXO32
cellular protein metabolic process (GO:0044267)	1/417	0.961512	0.971727	0	0	0.305273	0.0119814	IGFBP5
regulation of apoptotic process (GO:0042981)	2/742	0.97979	0.988886	0	0	0.339723	0.00693615	JUN;HSP90AA1
protein ubiquitination (GO:0016567)	1/525	0.983631	0.991447	0	0	0.241007	0.00397781	FBXO32
positive regulation of intracellular signal transduction (GO:1902533)	1/546	0.986145	0.992218	0	0	0.231468	0.0032294	HSP90AA1
cellular protein modification process (GO:0006464)	3/1025	0.987002	0.992218	0	0	0.365936	0.00478755	IGFBP5;B3GALT2;FBXO32
positive regulation of cellular process (GO:0048522)	1/625	0.992613	0.996252	0	0	0.201337	0.00149273	TPM1
positive regulation of transcription by RNA polymerase II (GO:0045944)	2/908	0.993634	0.996252	0	0	0.275067	0.0017567	JUN;FOXJ1
regulation of transcription, DNA-templated (GO:0006355)	1944-08-01	0.997005	0.998317	0	0	0.431544	0.00129451	HES6;JUN;LBH;MYCBP;BASP1;FOXJ1;CEP290;MLF1
regulation of transcription by RNA polymerase II (GO:0006357)	2023-05-06	0.999899	0.999899	0	0	0.26902	2.72e-05	HES6;JUN;IFI27;FOXJ1;EZR
