# Supplementary material for: The effect of Dnaaf5 gene dosage on primary ciliary dyskinesia phenotypes
Source: JCI Insight. 2023 Jun 8;8(11):e168836. doi: 10.1172/jci.insight.168836 (PMC10393236; doi:10.1172/jci.insight.168836)
Supplement: Supplemental table 4 [file jciinsight-8-168836-s128.xlsx]

## Sheet: Supp table 4 - down regulated m
Term	Overlap	P-value	Adjusted P-value	Old P-value	Old Adjusted P-value	Odds Ratio	Combined Score	Genes
glutathione derivative biosynthetic process (GO:1901687)	2022-05-22	4.35944e-09	1.78519e-06	0	0	110.572	2128.61	GSTA4;GSTO1;GSTP1;ESD;GSTA1
glutathione derivative metabolic process (GO:1901685)	2022-05-22	4.35944e-09	1.78519e-06	0	0	110.572	2128.61	GSTA4;GSTO1;GSTP1;ESD;GSTA1
cytoplasmic translation (GO:0002181)	1993-06-01	2.86026e-07	7.80852e-05	0	0	26.3329	396.762	RPL5;RPS7;RPL12;RPLP0;RPL22L1;UBA52
sulfur compound biosynthetic process (GO:0044272)	6/113	9.06715e-07	0.00018565	0	0	21.3893	297.599	GCLC;GSTA4;GSTO1;GSTP1;ESD;GSTA1
prostaglandin metabolic process (GO:0006693)	1931-04-01	1.88934e-06	0.000309474	0	0	54.6365	720.07	GSTP1;GSTA1;PTGS2;PTGR1
translation (GO:0006412)	7/214	2.75491e-06	0.000376045	0	0	13.0856	167.524	EEF1B2;RPL5;RPS7;RPL12;RPLP0;RPL22L1;UBA52
epidermis development (GO:0008544)	1983-05-01	4.20095e-06	0.000491511	0	0	24.0252	297.436	DSP;FABP5;KRT15;KRT14;KRT5
SRP-dependent cotranslational protein targeting to membrane (GO:0006614)	1990-05-01	6.26149e-06	0.000577146	0	0	22.0388	264.049	RPL5;RPS7;RPL12;RPLP0;UBA52
organonitrogen compound biosynthetic process (GO:1901566)	6/158	6.37169e-06	0.000577146	0	0	15.0228	179.727	GSTA4;GSTO1;GSTP1;ESD;GSTA1;SPTSSB
glutathione metabolic process (GO:0006749)	1943-04-01	7.22083e-06	0.000577146	0	0	37.8025	447.526	GCLC;GSTA4;GSTP1;GSTA1
cotranslational protein targeting to membrane (GO:0006613)	1994-05-01	7.75166e-06	0.000577146	0	0	21.0441	247.639	RPL5;RPS7;RPL12;RPLP0;UBA52
protein targeting to ER (GO:0045047)	5/103	1.21194e-05	0.000827152	0	0	19.1028	216.257	RPL5;RPS7;RPL12;RPLP0;UBA52
prostanoid metabolic process (GO:0006692)	2022-03-18	1.831e-05	0.00105645	0	0	72.4618	790.418	GSTP1;GSTA1;PTGR1
nuclear-transcribed mRNA catabolic process, nonsense-mediated decay (GO:0000184)	5/113	1.90085e-05	0.00105645	0	0	17.3253	188.337	RPL5;RPS7;RPL12;RPLP0;UBA52
ribosome biogenesis (GO:0042254)	6/192	1.9349e-05	0.00105645	0	0	12.2556	133.008	RPL5;NPM1;RPS7;RPL12;RPLP0;UBA52
regulation of epidermal cell differentiation (GO:0045604)	2022-03-25	5.08703e-05	0.00260392	0	0	49.3884	488.265	CTSL;SFN;AQP3
negative regulation of apoptotic process (GO:0043066)	8/485	7.46382e-05	0.00359581	0	0	6.52914	62.0455	NPM1;GCLC;ANXA1;GSTP1;HSPB1;SFN;KLF4;UBA52
positive regulation of prostaglandin biosynthetic process (GO:0031394)	2022-02-05	8.21887e-05	0.00373959	0	0	237.369	2232.81	ANXA1;PTGS2
rRNA metabolic process (GO:0016072)	5/162	0.000106198	0.00442805	0	0	11.8886	108.783	RPL5;RPS7;RPL12;RPLP0;UBA52
regulation of cell migration involved in sprouting angiogenesis (GO:0090049)	1932-03-01	0.000108133	0.00442805	0	0	37.4539	342.035	ANXA1;PTGS2;KLF4
negative regulation of protein kinase activity (GO:0006469)	1990-04-01	0.000135103	0.00509578	0	0	17.1025	152.374	NPM1;GSTP1;HSPB1;SFN
nuclear-transcribed mRNA catabolic process (GO:0000956)	5/171	0.000136883	0.00509578	0	0	11.2389	99.9857	RPL5;RPS7;RPL12;RPLP0;UBA52
rRNA processing (GO:0006364)	5/173	0.000144539	0.00514684	0	0	11.104	98.1811	RPL5;RPS7;RPL12;RPLP0;UBA52
regulation of prostaglandin biosynthetic process (GO:0031392)	2022-02-07	0.000171954	0.00563321	0	0	142.407	1234.43	ANXA1;PTGS2
positive regulation of unsaturated fatty acid biosynthetic process (GO:2001280)	2022-02-07	0.000171954	0.00563321	0	0	142.407	1234.43	ANXA1;PTGS2
positive regulation of cellular protein metabolic process (GO:0032270)	4/102	0.000218963	0.00689732	0	0	14.9992	126.393	RPL5;NPM1;PERP;KLF4
ncRNA processing (GO:0034470)	5/201	0.000290081	0.00859017	0	0	9.50424	77.4153	RPL5;RPS7;RPL12;RPLP0;UBA52
negative regulation of ubiquitin protein ligase activity (GO:1904667)	2022-02-09	0.000293681	0.00859017	0	0	101.709	827.202	RPL5;RPS7
positive regulation of blood vessel endothelial cell migration (GO:0043536)	1948-03-01	0.000364864	0.0103043	0	0	24.1176	190.914	ANXA1;HSPB1;PTGS2
ribosome assembly (GO:0042255)	1950-03-01	0.000411771	0.0112414	0	0	23.089	179.98	RPL5;NPM1;RPLP0
unsaturated fatty acid metabolic process (GO:0033559)	1954-03-01	0.000516836	0.0136545	0	0	21.2738	160.996	GSTP1;GSTA1;PTGR1
hemidesmosome assembly (GO:0031581)	2022-02-12	0.000535413	0.0137032	0	0	71.1857	536.204	KRT14;KRT5
ribosomal large subunit biogenesis (GO:0042273)	1957-03-01	0.000605939	0.0150383	0	0	20.0889	148.833	RPL5;NPM1;RPLP0
ribonucleoprotein complex biogenesis (GO:0022613)	1960-03-01	0.000704303	0.0169654	0	0	19.0287	138.116	RPL5;NPM1;RPS7
negative regulation of kinase activity (GO:0033673)	1962-03-01	0.000775208	0.0181399	0	0	18.3818	131.658	GSTP1;HSPB1;SFN
negative regulation of programmed cell death (GO:0043069)	6/381	0.000806603	0.0183502	0	0	6.02062	42.8829	NPM1;GCLC;ANXA1;GSTP1;HSPB1;UBA52
negative regulation of ubiquitin-protein transferase activity (GO:0051444)	2022-02-15	0.000847044	0.0187494	0	0	54.75	387.288	RPL5;RPS7
negative regulation of protein phosphorylation (GO:0001933)	4/152	0.000989128	0.0213183	0	0	9.90691	68.5428	GSTP1;RACK1;HSPB1;SFN
negative regulation of chemokine production (GO:0032682)	2022-02-17	0.00109304	0.0227912	0	0	47.4452	323.519	GSTP1;KLF4
cellular response to growth factor stimulus (GO:0071363)	4/158	0.00114177	0.0227912	0	0	9.51804	64.4864	ANXA1;RACK1;HSPB1;KLF4
regulation of G1/S transition of mitotic cell cycle (GO:2000045)	1971-03-01	0.00115009	0.0227912	0	0	15.9417	107.892	ANXA1;GPNMB;KLF4
negative regulation of interleukin-8 production (GO:0032717)	2022-02-18	0.00122739	0.0227912	0	0	44.4777	298.128	ANXA1;KLF4
positive regulation of cell migration involved in sprouting angiogenesis (GO:0090050)	2022-02-18	0.00122739	0.0227912	0	0	44.4777	298.128	ANXA1;PTGS2
intermediate filament organization (GO:0045109)	2022-02-18	0.00122739	0.0227912	0	0	44.4777	298.128	DSP;KRT14
peptide biosynthetic process (GO:0043043)	4/162	0.00125227	0.0227912	0	0	9.2752	61.9843	RPL5;RPS7;RPL12;RPLP0
regulation of apoptotic process (GO:0042981)	8/742	0.00128446	0.022869	0	0	4.18703	27.8748	NPM1;GCLC;ANXA1;GSTP1;PERP;RACK1;HSPB1;UBA52
skin development (GO:0043588)	1980-03-01	0.00162303	0.027011	0	0	14.072	90.391	DSP;ANXA1;SFN
regulation of ubiquitin protein ligase activity (GO:1904666)	2022-02-21	0.00167527	0.027011	0	0	37.4492	239.367	RPL5;RPS7
positive regulation of immune system process (GO:0002684)	2022-02-21	0.00167527	0.027011	0	0	37.4492	239.367	ANXA1;AQP3
linoleic acid metabolic process (GO:0043651)	2022-02-21	0.00167527	0.027011	0	0	37.4492	239.367	GSTP1;GSTA1
positive regulation of cellular amide metabolic process (GO:0034250)	1981-03-01	0.00168201	0.027011	0	0	13.8909	88.7319	RPL5;NPM1;RACK1
regulation of translation (GO:0006417)	4/178	0.00176965	0.0273598	0	0	8.4155	53.3288	RPL5;NPM1;RACK1;HSPB1
peptide metabolic process (GO:0006518)	1983-03-01	0.00180395	0.0273598	0	0	13.5423	85.5571	GSTA4;GSTP1;GSTA1
long-chain fatty acid metabolic process (GO:0001676)	1983-03-01	0.00180395	0.0273598	0	0	13.5423	85.5571	GSTP1;GSTA1;PTGS2
positive regulation of cellular biosynthetic process (GO:0031328)	4/180	0.00184332	0.0274488	0	0	8.31902	52.3781	RPL5;NPM1;PTGS2;KLF4
cellular macromolecule biosynthetic process (GO:0034645)	5/314	0.00214409	0.0313573	0	0	5.99408	36.8338	EEF1B2;RPL5;RPS7;RPL12;RPLP0
toll-like receptor signaling pathway (GO:0002224)	1991-03-01	0.00234643	0.0335436	0	0	12.3062	74.5123	CTSL;S100A14;UBA52
ribosomal large subunit assembly (GO:0000027)	2022-02-25	0.00237549	0.0335436	0	0	30.9301	186.897	RPL5;RPLP0
negative regulation of proteolysis involved in cellular protein catabolic process (GO:1903051)	2022-02-26	0.00256867	0.0356566	0	0	29.6399	176.783	RPL5;RPS7
positive regulation of nitric oxide biosynthetic process (GO:0045429)	2022-02-27	0.00276901	0.037797	0	0	28.4529	167.566	PTGS2;KLF4
regulation of angiogenesis (GO:0045765)	4/203	0.00284953	0.0382584	0	0	7.34897	43.0694	ECM1;GPNMB;HSPB1;KLF4
positive regulation of nitric oxide metabolic process (GO:1904407)	2022-02-28	0.00297647	0.0393182	0	0	27.3571	159.137	PTGS2;KLF4
epithelial cell differentiation (GO:0030855)	3/101	0.00315361	0.0409969	0	0	11.0449	63.6099	ANXA1;KRT4;GSTA1
long-chain fatty acid biosynthetic process (GO:0042759)	1930-02-01	0.0034126	0.0436706	0	0	25.4005	144.282	GSTP1;PTGS2
peptide cross-linking (GO:0018149)	1931-02-01	0.00364118	0.0458788	0	0	24.5234	137.71	DSP;ANXA1
regulation of protein kinase activity (GO:0045859)	3/110	0.00400966	0.0497562	0	0	10.1113	55.8048	GSTP1;HSPB1;SFN
cell-substrate junction assembly (GO:0007044)	1934-02-01	0.00436849	0.0518448	0	0	22.221	120.734	KRT14;KRT5
cellular response to vascular endothelial growth factor stimulus (GO:0035924)	1934-02-01	0.00436849	0.0518448	0	0	22.221	120.734	ANXA1;HSPB1
regulation of keratinocyte differentiation (GO:0045616)	1934-02-01	0.00436849	0.0518448	0	0	22.221	120.734	CTSL;AQP3
response to lipid (GO:0033993)	3/114	0.00443118	0.0518448	0	0	9.74496	52.8088	ANXA1;S100A14;AQP3
negative regulation of cell cycle G1/S phase transition (GO:1902807)	1935-02-01	0.00462466	0.0529123	0	0	21.5465	115.842	GPNMB;KLF4
positive regulation of angiogenesis (GO:0045766)	3/116	0.00465163	0.0529123	0	0	9.57152	51.4042	ECM1;HSPB1;KLF4
negative regulation of cell population proliferation (GO:0008285)	5/379	0.00479013	0.0537413	0	0	4.93593	26.3638	NPM1;KRT4;GPNMB;GSTP1;KLF4
negative regulation of G1/S transition of mitotic cell cycle (GO:2000134)	1937-02-01	0.00515733	0.0570791	0	0	20.3133	106.997	GPNMB;KLF4
epithelium development (GO:0060429)	3/122	0.00535248	0.058449	0	0	9.08617	47.5225	KRT4;GSTA1;KRT6A
negative regulation of ubiquitin-dependent protein catabolic process (GO:2000059)	1938-02-01	0.00543376	0.0585559	0	0	19.748	102.988	RPL5;RPS7
regulation of nitric oxide biosynthetic process (GO:0045428)	1940-02-01	0.0060066	0.0622709	0	0	18.7068	95.6832	PTGS2;KLF4
positive regulation of intrinsic apoptotic signaling pathway (GO:2001244)	1940-02-01	0.0060066	0.0622709	0	0	18.7068	95.6832	RPS7;RACK1
ribosomal small subunit biogenesis (GO:0042274)	1940-02-01	0.0060066	0.0622709	0	0	18.7068	95.6832	NPM1;RPS7
positive regulation of macromolecule biosynthetic process (GO:0010557)	3/129	0.00624646	0.0629524	0	0	8.57835	43.5415	RPL5;NPM1;KLF4
response to growth factor (GO:0070848)	1941-02-01	0.00630293	0.0629524	0	0	18.2262	92.3474	RACK1;KLF4
keratinocyte differentiation (GO:0030216)	1941-02-01	0.00630293	0.0629524	0	0	18.2262	92.3474	DSP;ANXA1
cellular response to hypoxia (GO:0071456)	3/131	0.00651725	0.0643088	0	0	8.44347	42.4985	PTGS2;AQP3;UBA52
regulation of ubiquitin-dependent protein catabolic process (GO:2000058)	1942-02-01	0.00660582	0.0644067	0	0	17.7696	89.2001	RPL5;RPS7
cellular protein metabolic process (GO:0044267)	5/417	0.00712525	0.0686539	0	0	4.47197	22.1099	RPL5;RPS7;RPL12;RPLP0;UBA52
regulation of protein phosphorylation (GO:0001932)	4/266	0.00739554	0.0704296	0	0	5.56404	27.3021	NPM1;GPNMB;RACK1;HSPB1
zymogen activation (GO:0031638)	1945-02-01	0.00755343	0.0711064	0	0	16.5274	80.7488	CTSL;PERP
interleukin-12-mediated signaling pathway (GO:0035722)	1946-02-01	0.00788215	0.0733578	0	0	16.151	78.2217	GSTO1;RPLP0
cellular response to interleukin-12 (GO:0071349)	1948-02-01	0.00855865	0.0787588	0	0	15.4472	73.5413	GSTO1;RPLP0
regulation of mRNA stability (GO:0043488)	3/146	0.00877164	0.0798219	0	0	7.55207	35.7683	NPM1;HSPB1;UBA52
negative regulation of ERK1 and ERK2 cascade (GO:0070373)	1950-02-01	0.00926028	0.0833425	0	0	14.8021	69.3037	PSCA;GSTP1
DNA duplex unwinding (GO:0032508)	1951-02-01	0.00962043	0.0856428	0	0	14.4993	67.3327	ANXA1;UBA52
negative regulation of cysteine-type endopeptidase activity (GO:2000117)	1953-02-01	0.0103592	0.0902574	0	0	13.9293	63.6551	SFN;KLF4
epidermal cell differentiation (GO:0009913)	1953-02-01	0.0103592	0.0902574	0	0	13.9293	63.6551	DSP;ANXA1
negative regulation of cysteine-type endopeptidase activity involved in apoptotic process (GO:0043154)	1955-02-01	0.0111224	0.0958866	0	0	13.4023	60.2942	SFN;KLF4
icosanoid metabolic process (GO:0006690)	1957-02-01	0.0119096	0.101604	0	0	12.9136	57.2127	PTGR1;PTGS2
regulation of tumor necrosis factor-mediated signaling pathway (GO:0010803)	1958-02-01	0.0123122	0.101792	0	0	12.6824	55.7666	GSTP1;RACK1
response to organic cyclic compound (GO:0014070)	1960-02-01	0.0131351	0.101792	0	0	12.2438	53.0461	ANXA1;AQP3
pattern recognition receptor signaling pathway (GO:0002221)	1961-02-01	0.0135553	0.101792	0	0	12.0357	51.7654	CTSL;UBA52
alpha-beta T cell differentiation (GO:0046632)	2022-01-05	0.0144175	0.101792	0	0	87.4474	370.717	ANXA1
negative regulation of hydrogen peroxide-induced neuron death (GO:1903208)	2022-01-05	0.0144175	0.101792	0	0	87.4474	370.717	RACK1
negative regulation of leukocyte adhesion to vascular endothelial cell (GO:1904995)	2022-01-05	0.0144175	0.101792	0	0	87.4474	370.717	KLF4
regulation of fever generation (GO:0031620)	2022-01-05	0.0144175	0.101792	0	0	87.4474	370.717	PTGS2
regulation of ribonuclease activity (GO:0060700)	2022-01-05	0.0144175	0.101792	0	0	87.4474	370.717	NPM1
fatty acid omega-oxidation (GO:0010430)	2022-01-05	0.0144175	0.101792	0	0	87.4474	370.717	ADH7
positive regulation of endothelial cell chemotaxis by VEGF-activated vascular endothelial growth factor receptor signaling pathway (GO:0038033)	2022-01-05	0.0144175	0.101792	0	0	87.4474	370.717	HSPB1
rescue of stalled ribosome (GO:0072344)	2022-01-05	0.0144175	0.101792	0	0	87.4474	370.717	RACK1
positive regulation of Golgi to plasma membrane protein transport (GO:0042998)	2022-01-05	0.0144175	0.101792	0	0	87.4474	370.717	RACK1
positive regulation of heat generation (GO:0031652)	2022-01-05	0.0144175	0.101792	0	0	87.4474	370.717	PTGS2
His-Purkinje system development (GO:0003164)	2022-01-05	0.0144175	0.101792	0	0	87.4474	370.717	HOPX
positive regulation of intrinsic apoptotic signaling pathway by p53 class mediator (GO:1902255)	2022-01-05	0.0144175	0.101792	0	0	87.4474	370.717	RPS7
rRNA transport (GO:0051029)	2022-01-05	0.0144175	0.101792	0	0	87.4474	370.717	NPM1
positive regulation of mitochondrial depolarization (GO:0051901)	2022-01-05	0.0144175	0.101792	0	0	87.4474	370.717	RACK1
leukotriene B4 metabolic process (GO:0036102)	2022-01-05	0.0144175	0.101792	0	0	87.4474	370.717	PTGR1
lipid transport across blood-brain barrier (GO:1990379)	2022-01-05	0.0144175	0.101792	0	0	87.4474	370.717	FABP5
membrane raft distribution (GO:0031580)	2022-01-05	0.0144175	0.101792	0	0	87.4474	370.717	MAL
protein stabilization (GO:0050821)	3/179	0.0151756	0.106229	0	0	6.12583	25.6554	RPL5;RPS7;ATP1B3
negative regulation of cytokine production (GO:0001818)	3/182	0.0158592	0.106284	0	0	6.02224	24.9562	ANXA1;GPNMB;KLF4
regulation of translational initiation (GO:0006446)	1968-02-01	0.0166571	0.106284	0	0	10.7554	44.0425	NPM1;HSPB1
cellular response to decreased oxygen levels (GO:0036294)	1969-02-01	0.0171228	0.106284	0	0	10.5943	43.0909	PTGS2;AQP3
bundle of His cell-Purkinje myocyte adhesion involved in cell communication (GO:0086073)	2022-01-06	0.0172763	0.106284	0	0	69.9544	283.904	DSP
positive regulation of fever generation (GO:0031622)	2022-01-06	0.0172763	0.106284	0	0	69.9544	283.904	PTGS2
positive regulation of hemoglobin biosynthetic process (GO:0046985)	2022-01-06	0.0172763	0.106284	0	0	69.9544	283.904	KLF4
hepatocyte differentiation (GO:0070365)	2022-01-06	0.0172763	0.106284	0	0	69.9544	283.904	ANXA1
lipoxin metabolic process (GO:2001300)	2022-01-06	0.0172763	0.106284	0	0	69.9544	283.904	PTGR1
mesodermal cell fate commitment (GO:0001710)	2022-01-06	0.0172763	0.106284	0	0	69.9544	283.904	KLF4
ventricular compact myocardium morphogenesis (GO:0003223)	2022-01-06	0.0172763	0.106284	0	0	69.9544	283.904	DSP
wound healing (GO:0042060)	1970-02-01	0.0175939	0.106284	0	0	10.438	42.1717	DSP;KRT6A
proteolysis involved in cellular protein catabolic process (GO:0051603)	1974-02-01	0.019533	0.106284	0	0	9.85615	38.7903	CTSL;UBA52
gene expression (GO:0010467)	4/356	0.0197109	0.106284	0	0	4.12247	16.1872	RPL5;RPS7;RPL12;RPLP0
receptor-mediated endocytosis of virus by host cell (GO:0019065)	2022-01-07	0.0201271	0.106284	0	0	58.2924	227.672	CTSL
cardiac muscle cell-cardiac muscle cell adhesion (GO:0086042)	2022-01-07	0.0201271	0.106284	0	0	58.2924	227.672	DSP
negative regulation of protein kinase activity by regulation of protein phosphorylation (GO:0044387)	2022-01-07	0.0201271	0.106284	0	0	58.2924	227.672	NPM1
regulation of entry of bacterium into host cell (GO:2000535)	2022-01-07	0.0201271	0.106284	0	0	58.2924	227.672	KRT6A
cellular response to laminar fluid shear stress (GO:0071499)	2022-01-07	0.0201271	0.106284	0	0	58.2924	227.672	KLF4
negative regulation of stress-activated protein kinase signaling cascade (GO:0070303)	2022-01-07	0.0201271	0.106284	0	0	58.2924	227.672	GSTP1
regulation of hemoglobin biosynthetic process (GO:0046984)	2022-01-07	0.0201271	0.106284	0	0	58.2924	227.672	KLF4
negative regulation of type 2 immune response (GO:0002829)	2022-01-07	0.0201271	0.106284	0	0	58.2924	227.672	ANXA1
desmosome organization (GO:0002934)	2022-01-07	0.0201271	0.106284	0	0	58.2924	227.672	DSP
regulation of T-helper 1 cell differentiation (GO:0045625)	2022-01-07	0.0201271	0.106284	0	0	58.2924	227.672	ANXA1
glycerol transport (GO:0015793)	2022-01-07	0.0201271	0.106284	0	0	58.2924	227.672	AQP3
positive regulation of gastrulation (GO:2000543)	2022-01-07	0.0201271	0.106284	0	0	58.2924	227.672	RACK1
response to host defenses (GO:0052200)	2022-01-07	0.0201271	0.106284	0	0	58.2924	227.672	UBA52
ribosomal large subunit export from nucleus (GO:0000055)	2022-01-07	0.0201271	0.106284	0	0	58.2924	227.672	NPM1
ribosomal small subunit export from nucleus (GO:0000056)	2022-01-07	0.0201271	0.106284	0	0	58.2924	227.672	NPM1
positive regulation of membrane depolarization (GO:1904181)	2022-01-07	0.0201271	0.106284	0	0	58.2924	227.672	RACK1
rRNA-containing ribonucleoprotein complex export from nucleus (GO:0071428)	2022-01-07	0.0201271	0.106284	0	0	58.2924	227.672	NPM1
intermediate filament bundle assembly (GO:0045110)	2022-01-07	0.0201271	0.106284	0	0	58.2924	227.672	KRT14
positive regulation of potassium ion import across plasma membrane (GO:1903288)	2022-01-07	0.0201271	0.106284	0	0	58.2924	227.672	ATP1B3
positive regulation of striated muscle contraction (GO:0045989)	2022-01-07	0.0201271	0.106284	0	0	58.2924	227.672	GSTO1
positive regulation of vesicle fusion (GO:0031340)	2022-01-07	0.0201271	0.106284	0	0	58.2924	227.672	ANXA1
modulation by symbiont of host defense response (GO:0052031)	2022-01-07	0.0201271	0.106284	0	0	58.2924	227.672	UBA52
xenobiotic catabolic process (GO:0042178)	2022-01-07	0.0201271	0.106284	0	0	58.2924	227.672	GSTO1
negative regulation of acute inflammatory response (GO:0002674)	2022-01-07	0.0201271	0.106284	0	0	58.2924	227.672	GSTP1
regulation of cell division (GO:0051302)	1976-02-01	0.0205348	0.106284	0	0	9.5888	37.2586	RACK1;SFN
regulation of T cell proliferation (GO:0042129)	1976-02-01	0.0205348	0.106284	0	0	9.5888	37.2586	ANXA1;GPNMB
regulation of inflammatory response (GO:0050727)	3/206	0.0219494	0.106284	0	0	5.30381	20.2553	ANXA1;PTGS2;KLF4
protein localization to presynapse (GO:1905383)	2022-01-08	0.0229697	0.106284	0	0	49.9624	188.537	HSPB1
alpha-beta T cell activation (GO:0046631)	2022-01-08	0.0229697	0.106284	0	0	49.9624	188.537	ANXA1
anterograde axonal protein transport (GO:0099641)	2022-01-08	0.0229697	0.106284	0	0	49.9624	188.537	HSPB1
axo-dendritic protein transport (GO:0099640)	2022-01-08	0.0229697	0.106284	0	0	49.9624	188.537	HSPB1
regulation of cyclic-nucleotide phosphodiesterase activity (GO:0051342)	2022-01-08	0.0229697	0.106284	0	0	49.9624	188.537	RACK1
negative regulation of phospholipase activity (GO:0010519)	2022-01-08	0.0229697	0.106284	0	0	49.9624	188.537	ANXA1
regulation of endodeoxyribonuclease activity (GO:0032071)	2022-01-08	0.0229697	0.106284	0	0	49.9624	188.537	NPM1
regulation of Golgi to plasma membrane protein transport (GO:0042996)	2022-01-08	0.0229697	0.106284	0	0	49.9624	188.537	RACK1
regulation of intrinsic apoptotic signaling pathway by p53 class mediator (GO:1902253)	2022-01-08	0.0229697	0.106284	0	0	49.9624	188.537	RPS7
cysteine metabolic process (GO:0006534)	2022-01-08	0.0229697	0.106284	0	0	49.9624	188.537	GCLC
regulation of phospholipase A2 activity (GO:0032429)	2022-01-08	0.0229697	0.106284	0	0	49.9624	188.537	ANXA1
regulation of potassium ion import (GO:1903286)	2022-01-08	0.0229697	0.106284	0	0	49.9624	188.537	ATP1B3
positive regulation of cell migration by vascular endothelial growth factor signaling pathway (GO:0038089)	2022-01-08	0.0229697	0.106284	0	0	49.9624	188.537	HSPB1
regulation of T-helper 2 cell differentiation (GO:0045628)	2022-01-08	0.0229697	0.106284	0	0	49.9624	188.537	ANXA1
fusion of virus membrane with host plasma membrane (GO:0019064)	2022-01-08	0.0229697	0.106284	0	0	49.9624	188.537	CTSL
positive regulation of myeloid cell apoptotic process (GO:0033034)	2022-01-08	0.0229697	0.106284	0	0	49.9624	188.537	ANXA1
skeletal muscle tissue regeneration (GO:0043403)	2022-01-08	0.0229697	0.106284	0	0	49.9624	188.537	ANXA1
positive regulation of ryanodine-sensitive calcium-release channel activity (GO:0060316)	2022-01-08	0.0229697	0.106284	0	0	49.9624	188.537	GSTO1
membrane fusion involved in viral entry into host cell (GO:0039663)	2022-01-08	0.0229697	0.106284	0	0	49.9624	188.537	CTSL
myoblast migration (GO:0051451)	2022-01-08	0.0229697	0.106284	0	0	49.9624	188.537	ANXA1
regulation of interleukin-8 production (GO:0032677)	1981-02-01	0.023131	0.106429	0	0	8.97966	33.8226	ANXA1;KLF4
negative regulation of cellular process (GO:0048523)	5/566	0.0238788	0.109256	0	0	3.25917	12.1722	NPM1;GPNMB;RACK1;KLF4;HOPX
regulation of defense response (GO:0031347)	1983-02-01	0.0242056	0.109527	0	0	8.75705	32.5865	ANXA1;PTGS2
regulation of interleukin-1 beta production (GO:0032651)	1983-02-01	0.0242056	0.109527	0	0	8.75705	32.5865	GSTP1;HSPB1
negative regulation of exocytosis (GO:0045920)	2022-01-09	0.0258042	0.110071	0	0	43.7149	159.875	ANXA1
bundle of His cell to Purkinje myocyte communication (GO:0086069)	2022-01-09	0.0258042	0.110071	0	0	43.7149	159.875	DSP
negative regulation of leukocyte proliferation (GO:0070664)	2022-01-09	0.0258042	0.110071	0	0	43.7149	159.875	GSTP1
cytolysis by host of symbiont cells (GO:0051838)	2022-01-09	0.0258042	0.110071	0	0	43.7149	159.875	KRT6A
cytolysis in other organism involved in symbiotic interaction (GO:0051801)	2022-01-09	0.0258042	0.110071	0	0	43.7149	159.875	KRT6A
regulation of vesicle fusion (GO:0031338)	2022-01-09	0.0258042	0.110071	0	0	43.7149	159.875	ANXA1
hepoxilin biosynthetic process (GO:0051122)	2022-01-09	0.0258042	0.110071	0	0	43.7149	159.875	GSTP1
hepoxilin metabolic process (GO:0051121)	2022-01-09	0.0258042	0.110071	0	0	43.7149	159.875	GSTP1
response to vitamin (GO:0033273)	2022-01-09	0.0258042	0.110071	0	0	43.7149	159.875	AQP3
response to vitamin D (GO:0033280)	2022-01-09	0.0258042	0.110071	0	0	43.7149	159.875	AQP3
L-ascorbic acid metabolic process (GO:0019852)	2022-01-09	0.0258042	0.110071	0	0	43.7149	159.875	GSTO1
regulation of I-kappaB kinase/NF-kappaB signaling (GO:0043122)	3/224	0.027246	0.113278	0	0	4.86738	17.5364	ECM1;GSTP1;HSPB1
regulation of cysteine-type endopeptidase activity involved in apoptotic process (GO:0043281)	1989-02-01	0.0275492	0.113278	0	0	8.15066	29.2754	SFN;KLF4
apical protein localization (GO:0045176)	2022-01-10	0.0286306	0.113278	0	0	38.8558	138.065	MAL
arachidonate transport (GO:1903963)	2022-01-10	0.0286306	0.113278	0	0	38.8558	138.065	ANXA1
arachidonic acid secretion (GO:0050482)	2022-01-10	0.0286306	0.113278	0	0	38.8558	138.065	ANXA1
negative regulation of heterotypic cell-cell adhesion (GO:0034115)	2022-01-10	0.0286306	0.113278	0	0	38.8558	138.065	KLF4
regulation of cell-cell adhesion involved in gastrulation (GO:0070587)	2022-01-10	0.0286306	0.113278	0	0	38.8558	138.065	KLF4
regulation of endoplasmic reticulum unfolded protein response (GO:1900101)	2022-01-10	0.0286306	0.113278	0	0	38.8558	138.065	RACK1
defense response to tumor cell (GO:0002357)	2022-01-10	0.0286306	0.113278	0	0	38.8558	138.065	KLF4
regulation of protein neddylation (GO:2000434)	2022-01-10	0.0286306	0.113278	0	0	38.8558	138.065	RPL5
positive regulation of epidermis development (GO:0045684)	2022-01-10	0.0286306	0.113278	0	0	38.8558	138.065	SFN
granulocyte migration (GO:0097530)	2022-01-10	0.0286306	0.113278	0	0	38.8558	138.065	ANXA1
response to laminar fluid shear stress (GO:0034616)	2022-01-10	0.0286306	0.113278	0	0	38.8558	138.065	KLF4
modification-dependent macromolecule catabolic process (GO:0043632)	2022-01-10	0.0286306	0.113278	0	0	38.8558	138.065	UBA52
modulation by symbiont of host process (GO:0044003)	2022-01-10	0.0286306	0.113278	0	0	38.8558	138.065	UBA52
negative regulation of mitotic cell cycle phase transition (GO:1901991)	1992-02-01	0.029287	0.114474	0	0	7.87778	27.8134	GPNMB;KLF4
negative regulation of MAPK cascade (GO:0043409)	1994-02-01	0.0304693	0.114474	0	0	7.70575	26.901	PSCA;GSTP1
negative regulation of centrosome duplication (GO:0010826)	2022-01-11	0.031449	0.114474	0	0	34.9684	120.969	NPM1
regulation of biosynthetic process (GO:0009889)	2022-01-11	0.031449	0.114474	0	0	34.9684	120.969	GSTP1
negative regulation of oxidative stress-induced neuron death (GO:1903204)	2022-01-11	0.031449	0.114474	0	0	34.9684	120.969	RACK1
negative regulation of response to cytokine stimulus (GO:0060761)	2022-01-11	0.031449	0.114474	0	0	34.9684	120.969	KLF4
negative regulation of T-helper cell differentiation (GO:0045623)	2022-01-11	0.031449	0.114474	0	0	34.9684	120.969	ANXA1
cyclooxygenase pathway (GO:0019371)	2022-01-11	0.031449	0.114474	0	0	34.9684	120.969	PTGS2
regulation of mitochondrial depolarization (GO:0051900)	2022-01-11	0.031449	0.114474	0	0	34.9684	120.969	RACK1
regulation of monocyte chemotactic protein-1 production (GO:0071637)	2022-01-11	0.031449	0.114474	0	0	34.9684	120.969	GSTP1
regulation of stress-activated protein kinase signaling cascade (GO:0070302)	2022-01-11	0.031449	0.114474	0	0	34.9684	120.969	GSTP1
positive regulation of ceramide biosynthetic process (GO:2000304)	2022-01-11	0.031449	0.114474	0	0	34.9684	120.969	RACK1
glutathione biosynthetic process (GO:0006750)	2022-01-11	0.031449	0.114474	0	0	34.9684	120.969	GCLC
positive regulation of epidermal growth factor-activated receptor activity (GO:0045741)	2022-01-11	0.031449	0.114474	0	0	34.9684	120.969	AREG
positive regulation of keratinocyte proliferation (GO:0010838)	2022-01-11	0.031449	0.114474	0	0	34.9684	120.969	AREG
positive regulation of leukocyte apoptotic process (GO:2000108)	2022-01-11	0.031449	0.114474	0	0	34.9684	120.969	ANXA1
positive regulation of sphingolipid biosynthetic process (GO:0090154)	2022-01-11	0.031449	0.114474	0	0	34.9684	120.969	RACK1
positive regulation of transforming growth factor beta production (GO:0071636)	2022-01-11	0.031449	0.114474	0	0	34.9684	120.969	PTGS2
regulation of ERK1 and ERK2 cascade (GO:0070372)	3/238	0.0317971	0.115229	0	0	4.57416	15.7734	PSCA;GPNMB;GSTP1
cytokine-mediated signaling pathway (GO:0019221)	5/621	0.0337507	0.11691	0	0	2.95975	10.0299	ANXA1;GSTO1;RPLP0;PTGS2;UBA52
positive regulation of translation (GO:0045727)	2/100	0.034128	0.11691	0	0	7.23178	24.4263	RPL5;NPM1
negative regulation of JUN kinase activity (GO:0043508)	2022-01-12	0.0342593	0.11691	0	0	31.7879	107.246	GSTP1
negative regulation of release of sequestered calcium ion into cytosol (GO:0051280)	2022-01-12	0.0342593	0.11691	0	0	31.7879	107.246	GSTO1
cellular response to fluid shear stress (GO:0071498)	2022-01-12	0.0342593	0.11691	0	0	31.7879	107.246	KLF4
negative regulation of ryanodine-sensitive calcium-release channel activity (GO:0060315)	2022-01-12	0.0342593	0.11691	0	0	31.7879	107.246	GSTO1
cellular response to thyroid hormone stimulus (GO:0097067)	2022-01-12	0.0342593	0.11691	0	0	31.7879	107.246	CTSL
nonribosomal peptide biosynthetic process (GO:0019184)	2022-01-12	0.0342593	0.11691	0	0	31.7879	107.246	GCLC
polyol transport (GO:0015791)	2022-01-12	0.0342593	0.11691	0	0	31.7879	107.246	AQP3
epithelial cell-cell adhesion (GO:0090136)	2022-01-12	0.0342593	0.11691	0	0	31.7879	107.246	DSP
ethanol oxidation (GO:0006069)	2022-01-12	0.0342593	0.11691	0	0	31.7879	107.246	ADH7
regulation of ventricular cardiac muscle cell action potential (GO:0098911)	2022-01-12	0.0342593	0.11691	0	0	31.7879	107.246	DSP
positive regulation of sodium ion transmembrane transport (GO:1902307)	2022-01-12	0.0342593	0.11691	0	0	31.7879	107.246	ATP1B3
urogenital system development (GO:0001655)	2022-01-12	0.0342593	0.11691	0	0	31.7879	107.246	ANXA1
positive regulation of vasculature development (GO:1904018)	2/102	0.035384	0.119974	0	0	7.08643	23.6793	ECM1;HSPB1
translational elongation (GO:0006414)	2/104	0.0366578	0.119974	0	0	6.94678	22.967	EEF1B2;RACK1
negative regulation of endoplasmic reticulum unfolded protein response (GO:1900102)	2022-01-13	0.0370617	0.119974	0	0	29.1374	96.0128	RACK1
negative regulation of hydrogen peroxide-induced cell death (GO:1903206)	2022-01-13	0.0370617	0.119974	0	0	29.1374	96.0128	RACK1
negative regulation of macromolecule biosynthetic process (GO:0010558)	2022-01-13	0.0370617	0.119974	0	0	29.1374	96.0128	GSTP1
regulation of chemokine (C-X-C motif) ligand 2 production (GO:2000341)	2022-01-13	0.0370617	0.119974	0	0	29.1374	96.0128	KLF4
cellular potassium ion homeostasis (GO:0030007)	2022-01-13	0.0370617	0.119974	0	0	29.1374	96.0128	ATP1B3
regulation of tube diameter (GO:0035296)	2022-01-13	0.0370617	0.119974	0	0	29.1374	96.0128	GCLC
response to thyroid hormone (GO:0097066)	2022-01-13	0.0370617	0.119974	0	0	29.1374	96.0128	CTSL
icosanoid secretion (GO:0032309)	2022-01-13	0.0370617	0.119974	0	0	29.1374	96.0128	ANXA1
ribosomal subunit export from nucleus (GO:0000054)	2022-01-13	0.0370617	0.119974	0	0	29.1374	96.0128	NPM1
sodium ion export across plasma membrane (GO:0036376)	2022-01-13	0.0370617	0.119974	0	0	29.1374	96.0128	ATP1B3
vascular process in circulatory system (GO:0003018)	2022-01-13	0.0370617	0.119974	0	0	29.1374	96.0128	GCLC
activation of cysteine-type endopeptidase activity (GO:0097202)	2022-01-14	0.039856	0.123178	0	0	26.8947	86.6678	PERP
negative regulation of bone mineralization (GO:0030502)	2022-01-14	0.039856	0.123178	0	0	26.8947	86.6678	ECM1
negative regulation of cell migration involved in sprouting angiogenesis (GO:0090051)	2022-01-14	0.039856	0.123178	0	0	26.8947	86.6678	KLF4
carbohydrate transport (GO:0008643)	2022-01-14	0.039856	0.123178	0	0	26.8947	86.6678	AQP3
regulation of gastrulation (GO:0010470)	2022-01-14	0.039856	0.123178	0	0	26.8947	86.6678	RACK1
regulation of nitric-oxide synthase biosynthetic process (GO:0051769)	2022-01-14	0.039856	0.123178	0	0	26.8947	86.6678	GSTP1
positive regulation of brown fat cell differentiation (GO:0090336)	2022-01-14	0.039856	0.123178	0	0	26.8947	86.6678	PTGS2
response to X-ray (GO:0010165)	2022-01-14	0.039856	0.123178	0	0	26.8947	86.6678	ANXA1
positive regulation of potassium ion transmembrane transporter activity (GO:1901018)	2022-01-14	0.039856	0.123178	0	0	26.8947	86.6678	ATP1B3
positive regulation of superoxide anion generation (GO:0032930)	2022-01-14	0.039856	0.123178	0	0	26.8947	86.6678	GSTP1
positive regulation of T-helper cell differentiation (GO:0045624)	2022-01-14	0.039856	0.123178	0	0	26.8947	86.6678	ANXA1
NAD biosynthesis via nicotinamide riboside salvage pathway (GO:0034356)	2022-01-14	0.039856	0.123178	0	0	26.8947	86.6678	PTGS2
regulation of endothelial cell chemotaxis (GO:2001026)	2022-01-15	0.0426424	0.126537	0	0	24.9724	78.7857	HSPB1
cellular response to arsenic-containing substance (GO:0071243)	2022-01-15	0.0426424	0.126537	0	0	24.9724	78.7857	GSTO1
cellular sodium ion homeostasis (GO:0006883)	2022-01-15	0.0426424	0.126537	0	0	24.9724	78.7857	ATP1B3
positive regulation of acute inflammatory response (GO:0002675)	2022-01-15	0.0426424	0.126537	0	0	24.9724	78.7857	PTGS2
regulation of superoxide anion generation (GO:0032928)	2022-01-15	0.0426424	0.126537	0	0	24.9724	78.7857	GSTP1
positive regulation of endothelial cell chemotaxis (GO:2001028)	2022-01-15	0.0426424	0.126537	0	0	24.9724	78.7857	HSPB1
response to ethanol (GO:0045471)	2022-01-15	0.0426424	0.126537	0	0	24.9724	78.7857	ADH7
lipoxygenase pathway (GO:0019372)	2022-01-15	0.0426424	0.126537	0	0	24.9724	78.7857	PTGS2
positive regulation of sprouting angiogenesis (GO:1903672)	2022-01-15	0.0426424	0.126537	0	0	24.9724	78.7857	KLF4
prostanoid biosynthetic process (GO:0046457)	2022-01-15	0.0426424	0.126537	0	0	24.9724	78.7857	PTGS2
protein localization to cell-cell junction (GO:0150105)	2022-01-15	0.0426424	0.126537	0	0	24.9724	78.7857	DSP
regulation of ceramide biosynthetic process (GO:2000303)	2022-01-16	0.0454208	0.129615	0	0	23.3064	72.0585	RACK1
regulation of establishment of cell polarity (GO:2000114)	2022-01-16	0.0454208	0.129615	0	0	23.3064	72.0585	RACK1
cellular response to corticosteroid stimulus (GO:0071384)	2022-01-16	0.0454208	0.129615	0	0	23.3064	72.0585	ANXA1
regulation of hormone secretion (GO:0046883)	2022-01-16	0.0454208	0.129615	0	0	23.3064	72.0585	ANXA1
regulation of interleukin-1 production (GO:0032652)	2022-01-16	0.0454208	0.129615	0	0	23.3064	72.0585	ANXA1
nuclear transport (GO:0051169)	2022-01-16	0.0454208	0.129615	0	0	23.3064	72.0585	NPM1
porphyrin-containing compound catabolic process (GO:0006787)	2022-01-16	0.0454208	0.129615	0	0	23.3064	72.0585	GSTA1
heme catabolic process (GO:0042167)	2022-01-16	0.0454208	0.129615	0	0	23.3064	72.0585	GSTA1
serine family amino acid metabolic process (GO:0009069)	2022-01-16	0.0454208	0.129615	0	0	23.3064	72.0585	GCLC
killing by host of symbiont cells (GO:0051873)	2022-01-16	0.0454208	0.129615	0	0	23.3064	72.0585	KRT6A
membrane repolarization (GO:0086009)	2022-01-16	0.0454208	0.129615	0	0	23.3064	72.0585	ATP1B3
cytoskeleton organization (GO:0007010)	2/120	0.0474601	0.132636	0	0	6	18.2872	KRT4;KRT13
regulation of cardiac muscle contraction by regulation of the release of sequestered calcium ion (GO:0010881)	2022-01-17	0.0481913	0.132636	0	0	21.8487	66.2578	GSTO1
negative regulation of phagocytosis (GO:0050765)	2022-01-17	0.0481913	0.132636	0	0	21.8487	66.2578	RACK1
regulation of leukocyte migration (GO:0002685)	2022-01-17	0.0481913	0.132636	0	0	21.8487	66.2578	ANXA1
regulation of transferase activity (GO:0051338)	2022-01-17	0.0481913	0.132636	0	0	21.8487	66.2578	SPTSSB
gliogenesis (GO:0042063)	2022-01-17	0.0481913	0.132636	0	0	21.8487	66.2578	ANXA1
protein autoprocessing (GO:0016540)	2022-01-17	0.0481913	0.132636	0	0	21.8487	66.2578	CTSL
regulation of mRNA catabolic process (GO:0061013)	2/122	0.0488834	0.132636	0	0	5.8994	17.8063	HSPB1;UBA52
cellular response to organic substance (GO:0071310)	2/123	0.0496009	0.132636	0	0	5.85035	17.573	RACK1;KLF4
positive regulation of epithelial cell proliferation (GO:0050679)	2/123	0.0496009	0.132636	0	0	5.85035	17.573	ECM1;AREG
regulation of tumor necrosis factor production (GO:0032680)	2/124	0.0503223	0.132636	0	0	5.80211	17.3443	GSTP1;HSPB1
negative regulation of biosynthetic process (GO:0009890)	2022-01-18	0.0509538	0.132636	0	0	20.5624	61.211	GSTP1
negative regulation of fibroblast proliferation (GO:0048147)	2022-01-18	0.0509538	0.132636	0	0	20.5624	61.211	GSTP1
regulation of brown fat cell differentiation (GO:0090335)	2022-01-18	0.0509538	0.132636	0	0	20.5624	61.211	PTGS2
negative regulation of leukocyte cell-cell adhesion (GO:1903038)	2022-01-18	0.0509538	0.132636	0	0	20.5624	61.211	GPNMB
regulation of establishment or maintenance of cell polarity (GO:0032878)	2022-01-18	0.0509538	0.132636	0	0	20.5624	61.211	RACK1
cellular response to dsRNA (GO:0071359)	2022-01-18	0.0509538	0.132636	0	0	20.5624	61.211	NPM1
cellular response to glucocorticoid stimulus (GO:0071385)	2022-01-18	0.0509538	0.132636	0	0	20.5624	61.211	ANXA1
negative regulation of tumor necrosis factor-mediated signaling pathway (GO:0010804)	2022-01-18	0.0509538	0.132636	0	0	20.5624	61.211	GSTP1
regulation of oxidative stress-induced intrinsic apoptotic signaling pathway (GO:1902175)	2022-01-18	0.0509538	0.132636	0	0	20.5624	61.211	HSPB1
positive chemotaxis (GO:0050918)	2022-01-18	0.0509538	0.132636	0	0	20.5624	61.211	GPNMB
positive regulation of cell cycle phase transition (GO:1901989)	2022-01-18	0.0509538	0.132636	0	0	20.5624	61.211	NPM1
fluid transport (GO:0042044)	2022-01-18	0.0509538	0.132636	0	0	20.5624	61.211	AQP3
regulation of transforming growth factor beta production (GO:0071634)	2022-01-18	0.0509538	0.132636	0	0	20.5624	61.211	PTGS2
release of cytochrome c from mitochondria (GO:0001836)	2022-01-18	0.0509538	0.132636	0	0	20.5624	61.211	SFN
glycoprotein catabolic process (GO:0006516)	2022-01-18	0.0509538	0.132636	0	0	20.5624	61.211	CTSL
water transport (GO:0006833)	2022-01-18	0.0509538	0.132636	0	0	20.5624	61.211	AQP3
positive regulation of gene expression (GO:0010628)	4/482	0.051014	0.132636	0	0	3.01627	8.97539	RPL5;NPM1;RPS7;KLF4
regulation of centriole replication (GO:0046599)	2022-01-19	0.0537086	0.135763	0	0	19.4191	56.785	NPM1
negative regulation of oxidative stress-induced intrinsic apoptotic signaling pathway (GO:1902176)	2022-01-19	0.0537086	0.135763	0	0	19.4191	56.785	HSPB1
regulation of neuroinflammatory response (GO:0150077)	2022-01-19	0.0537086	0.135763	0	0	19.4191	56.785	PTGS2
endoplasmic reticulum mannose trimming (GO:1904380)	2022-01-19	0.0537086	0.135763	0	0	19.4191	56.785	UBA52
establishment of skin barrier (GO:0061436)	2022-01-19	0.0537086	0.135763	0	0	19.4191	56.785	SFN
ethanol metabolic process (GO:0006067)	2022-01-19	0.0537086	0.135763	0	0	19.4191	56.785	ADH7
regulation of water loss via skin (GO:0033561)	2022-01-19	0.0537086	0.135763	0	0	19.4191	56.785	SFN
positive regulation of monocyte chemotaxis (GO:0090026)	2022-01-19	0.0537086	0.135763	0	0	19.4191	56.785	S100A14
prostaglandin biosynthetic process (GO:0001516)	2022-01-19	0.0537086	0.135763	0	0	19.4191	56.785	PTGS2
regulation of response to external stimulus (GO:0032101)	2/130	0.0547295	0.137202	0	0	5.52846	16.0621	ANXA1;PTGS2
regulation of acute inflammatory response (GO:0002673)	2022-01-20	0.0564554	0.137202	0	0	18.3961	52.8761	GSTP1
cellular modified amino acid biosynthetic process (GO:0042398)	2022-01-20	0.0564554	0.137202	0	0	18.3961	52.8761	GCLC
cellular monovalent inorganic cation homeostasis (GO:0030004)	2022-01-20	0.0564554	0.137202	0	0	18.3961	52.8761	ATP1B3
regulation of granulocyte chemotaxis (GO:0071622)	2022-01-20	0.0564554	0.137202	0	0	18.3961	52.8761	S100A14
fatty acid transport (GO:0015908)	2022-01-20	0.0564554	0.137202	0	0	18.3961	52.8761	FABP5
regulation of tissue remodeling (GO:0034103)	2022-01-20	0.0564554	0.137202	0	0	18.3961	52.8761	GPNMB
positive regulation of embryonic development (GO:0040019)	2022-01-20	0.0564554	0.137202	0	0	18.3961	52.8761	RACK1
positive regulation of epidermal cell differentiation (GO:0045606)	2022-01-20	0.0564554	0.137202	0	0	18.3961	52.8761	SFN
positive regulation of epithelial cell differentiation (GO:0030858)	2022-01-20	0.0564554	0.137202	0	0	18.3961	52.8761	SFN
insulin secretion (GO:0030073)	2022-01-20	0.0564554	0.137202	0	0	18.3961	52.8761	ANXA1
positive regulation of nitrogen compound metabolic process (GO:0051173)	2022-01-20	0.0564554	0.137202	0	0	18.3961	52.8761	KLF4
toll-like receptor 4 signaling pathway (GO:0034142)	2022-01-20	0.0564554	0.137202	0	0	18.3961	52.8761	S100A14
regulation of cardiac muscle contraction by calcium ion signaling (GO:0010882)	2022-01-21	0.0591944	0.141518	0	0	17.4754	49.4018	GSTO1
negative regulation of peptidyl-serine phosphorylation (GO:0033137)	2022-01-21	0.0591944	0.141518	0	0	17.4754	49.4018	RACK1
error-prone translesion synthesis (GO:0042276)	2022-01-21	0.0591944	0.141518	0	0	17.4754	49.4018	UBA52
retinol metabolic process (GO:0042572)	2022-01-21	0.0591944	0.141518	0	0	17.4754	49.4018	ADH7
NAD biosynthetic process (GO:0009435)	2022-01-21	0.0591944	0.141518	0	0	17.4754	49.4018	PTGS2
ribonucleoprotein complex assembly (GO:0022618)	2/136	0.0592682	0.141518	0	0	5.27932	14.9177	RPL5;RPLP0
negative regulation of biomineral tissue development (GO:0070168)	2022-01-22	0.0619256	0.142865	0	0	16.6424	46.2963	ECM1
negative regulation of lymphocyte activation (GO:0051250)	2022-01-22	0.0619256	0.142865	0	0	16.6424	46.2963	GPNMB
regulation of centrosome cycle (GO:0046605)	2022-01-22	0.0619256	0.142865	0	0	16.6424	46.2963	NPM1
chaperone-mediated protein complex assembly (GO:0051131)	2022-01-22	0.0619256	0.142865	0	0	16.6424	46.2963	HOPX
nucleotide-excision repair, DNA duplex unwinding (GO:0000717)	2022-01-22	0.0619256	0.142865	0	0	16.6424	46.2963	UBA52
error-free translesion synthesis (GO:0070987)	2022-01-22	0.0619256	0.142865	0	0	16.6424	46.2963	UBA52
regulation of response to cytokine stimulus (GO:0060759)	2022-01-22	0.0619256	0.142865	0	0	16.6424	46.2963	KLF4
positive regulation of calcium ion transmembrane transporter activity (GO:1901021)	2022-01-22	0.0619256	0.142865	0	0	16.6424	46.2963	GSTO1
glutamate metabolic process (GO:0006536)	2022-01-22	0.0619256	0.142865	0	0	16.6424	46.2963	GCLC
positive regulation of granulocyte chemotaxis (GO:0071624)	2022-01-22	0.0619256	0.142865	0	0	16.6424	46.2963	S100A14
positive regulation of signal transduction by p53 class mediator (GO:1901798)	2022-01-22	0.0619256	0.142865	0	0	16.6424	46.2963	RPS7
protein localization to cell junction (GO:1902414)	2022-01-22	0.0619256	0.142865	0	0	16.6424	46.2963	DSP
negative regulation of smoothened signaling pathway (GO:0045879)	2022-01-23	0.064649	0.145625	0	0	15.8852	43.506	RACK1
nucleotide-excision repair, DNA damage recognition (GO:0000715)	2022-01-23	0.064649	0.145625	0	0	15.8852	43.506	UBA52
regulation of peptidase activity (GO:0052547)	2022-01-23	0.064649	0.145625	0	0	15.8852	43.506	ECM1
regulation of release of sequestered calcium ion into cytosol by sarcoplasmic reticulum (GO:0010880)	2022-01-23	0.064649	0.145625	0	0	15.8852	43.506	GSTO1
positive regulation of cell cycle G2/M phase transition (GO:1902751)	2022-01-23	0.064649	0.145625	0	0	15.8852	43.506	NPM1
positive regulation of protein autophosphorylation (GO:0031954)	2022-01-23	0.064649	0.145625	0	0	15.8852	43.506	GPNMB
triglyceride catabolic process (GO:0019433)	2022-01-23	0.064649	0.145625	0	0	15.8852	43.506	FABP5
protein-DNA complex assembly (GO:0065004)	2/143	0.0647221	0.145625	0	0	5.01545	13.7306	NPM1;UBA52
monocarboxylic acid metabolic process (GO:0032787)	2/143	0.0647221	0.145625	0	0	5.01545	13.7306	PTGR1;ADH7
negative regulation of gene expression (GO:0010629)	3/322	0.0667776	0.147913	0	0	3.35531	9.08078	GPNMB;RACK1;KLF4
negative regulation of ossification (GO:0030279)	2022-01-24	0.0673647	0.147913	0	0	15.1937	40.9872	ECM1
regulation of keratinocyte proliferation (GO:0010837)	2022-01-24	0.0673647	0.147913	0	0	15.1937	40.9872	AREG
nucleotide-binding domain, leucine rich repeat containing receptor signaling pathway (GO:0035872)	2022-01-24	0.0673647	0.147913	0	0	15.1937	40.9872	UBA52
nucleotide-excision repair, DNA gap filling (GO:0006297)	2022-01-24	0.0673647	0.147913	0	0	15.1937	40.9872	UBA52
leukotriene metabolic process (GO:0006691)	2022-01-24	0.0673647	0.147913	0	0	15.1937	40.9872	PTGR1
sulfur amino acid metabolic process (GO:0000096)	2022-01-24	0.0673647	0.147913	0	0	15.1937	40.9872	GCLC
potassium ion homeostasis (GO:0055075)	2022-01-24	0.0673647	0.147913	0	0	15.1937	40.9872	ATP1B3
protein alpha-1,2-demannosylation (GO:0036508)	2022-01-24	0.0673647	0.147913	0	0	15.1937	40.9872	UBA52
regulation of cardiac muscle cell action potential (GO:0098901)	2022-01-25	0.0700725	0.149751	0	0	14.5599	38.7036	DSP
negative regulation of response to endoplasmic reticulum stress (GO:1903573)	2022-01-25	0.0700725	0.149751	0	0	14.5599	38.7036	RACK1
cellular response to hexose stimulus (GO:0071331)	2022-01-25	0.0700725	0.149751	0	0	14.5599	38.7036	RACK1
regulation of heterotypic cell-cell adhesion (GO:0034114)	2022-01-25	0.0700725	0.149751	0	0	14.5599	38.7036	KLF4
divalent inorganic cation homeostasis (GO:0072507)	2022-01-25	0.0700725	0.149751	0	0	14.5599	38.7036	S100A14
regulation of ryanodine-sensitive calcium-release channel activity (GO:0060314)	2022-01-25	0.0700725	0.149751	0	0	14.5599	38.7036	GSTO1
sodium ion homeostasis (GO:0055078)	2022-01-25	0.0700725	0.149751	0	0	14.5599	38.7036	ATP1B3
positive regulation of vascular endothelial growth factor production (GO:0010575)	2022-01-25	0.0700725	0.149751	0	0	14.5599	38.7036	PTGS2
ventricular cardiac muscle tissue development (GO:0003229)	2022-01-25	0.0700725	0.149751	0	0	14.5599	38.7036	HOPX
regulation of cell population proliferation (GO:0042127)	5/764	0.0700873	0.149751	0	0	2.38434	6.33762	NPM1;GPNMB;KLF4;AREG;KRT6A
regulation of cytokine production (GO:0001817)	2/150	0.0703385	0.149751	0	0	4.77654	12.679	ANXA1;GPNMB
regulation of biomineral tissue development (GO:0070167)	2022-01-26	0.0727727	0.149751	0	0	13.9768	36.6251	ECM1
negative regulation of interleukin-1 beta production (GO:0032691)	2022-01-26	0.0727727	0.149751	0	0	13.9768	36.6251	GSTP1
regulation of monocyte chemotaxis (GO:0090025)	2022-01-26	0.0727727	0.149751	0	0	13.9768	36.6251	S100A14
DNA geometric change (GO:0032392)	2022-01-26	0.0727727	0.149751	0	0	13.9768	36.6251	ANXA1
regulation of potassium ion transmembrane transporter activity (GO:1901016)	2022-01-26	0.0727727	0.149751	0	0	13.9768	36.6251	ATP1B3
regulation of protein insertion into mitochondrial membrane involved in apoptotic signaling pathway (GO:1900739)	2022-01-26	0.0727727	0.149751	0	0	13.9768	36.6251	SFN
global genome nucleotide-excision repair (GO:0070911)	2022-01-26	0.0727727	0.149751	0	0	13.9768	36.6251	UBA52
positive regulation of G1/S transition of mitotic cell cycle (GO:1900087)	2022-01-26	0.0727727	0.149751	0	0	13.9768	36.6251	ANXA1
positive regulation of interleukin-2 production (GO:0032743)	2022-01-26	0.0727727	0.149751	0	0	13.9768	36.6251	ANXA1
positive regulation of ion transmembrane transporter activity (GO:0032414)	2022-01-26	0.0727727	0.149751	0	0	13.9768	36.6251	ATP1B3
retinoic acid metabolic process (GO:0042573)	2022-01-26	0.0727727	0.149751	0	0	13.9768	36.6251	ADH7
lamellipodium assembly (GO:0030032)	2022-01-26	0.0727727	0.149751	0	0	13.9768	36.6251	ABLIM1
positive regulation of protein insertion into mitochondrial membrane involved in apoptotic signaling pathway (GO:1900740)	2022-01-26	0.0727727	0.149751	0	0	13.9768	36.6251	SFN
mononuclear cell differentiation (GO:1903131)	2022-01-26	0.0727727	0.149751	0	0	13.9768	36.6251	LY6D
positive regulation of NF-kappaB transcription factor activity (GO:0051092)	2/155	0.074445	0.151115	0	0	4.61928	11.9995	NPM1;UBA52
regulation of cell differentiation (GO:0045595)	2/156	0.0752755	0.151115	0	0	4.58905	11.87	KLF4;HOPX
negative regulation of cation channel activity (GO:2001258)	2022-01-27	0.0754652	0.151115	0	0	13.4386	34.7265	GSTO1
regulation of cardiac muscle cell contraction (GO:0086004)	2022-01-27	0.0754652	0.151115	0	0	13.4386	34.7265	DSP
regulation of epidermal growth factor-activated receptor activity (GO:0007176)	2022-01-27	0.0754652	0.151115	0	0	13.4386	34.7265	AREG
cytoplasmic pattern recognition receptor signaling pathway (GO:0002753)	2022-01-27	0.0754652	0.151115	0	0	13.4386	34.7265	UBA52
peptide hormone secretion (GO:0030072)	2022-01-27	0.0754652	0.151115	0	0	13.4386	34.7265	ANXA1
regulation of vascular endothelial growth factor production (GO:0010574)	2022-01-27	0.0754652	0.151115	0	0	13.4386	34.7265	PTGS2
regulation of vasculature development (GO:1901342)	2022-01-27	0.0754652	0.151115	0	0	13.4386	34.7265	GPNMB
response to glucocorticoid (GO:0051384)	2022-01-27	0.0754652	0.151115	0	0	13.4386	34.7265	ANXA1
stress-activated protein kinase signaling cascade (GO:0031098)	2022-01-27	0.0754652	0.151115	0	0	13.4386	34.7265	UBA52
response to lipopolysaccharide (GO:0032496)	2/159	0.0777848	0.154601	0	0	4.50068	11.4939	GSTP1;S100A14
negative regulation of calcium ion transmembrane transporter activity (GO:1901020)	2022-01-28	0.0781499	0.154601	0	0	12.9402	32.9863	GSTO1
negative regulation of oxidative stress-induced cell death (GO:1903202)	2022-01-28	0.0781499	0.154601	0	0	12.9402	32.9863	HSPB1
nucleotide-binding oligomerization domain containing signaling pathway (GO:0070423)	2022-01-28	0.0781499	0.154601	0	0	12.9402	32.9863	UBA52
positive regulation of response to wounding (GO:1903036)	2022-01-28	0.0781499	0.154601	0	0	12.9402	32.9863	ANXA1
aggrephagy (GO:0035973)	2022-01-29	0.080827	0.158367	0	0	12.4774	31.3863	UBA52
nucleotide-excision repair, preincision complex assembly (GO:0006294)	2022-01-29	0.080827	0.158367	0	0	12.4774	31.3863	UBA52
lamellipodium organization (GO:0097581)	2022-01-29	0.080827	0.158367	0	0	12.4774	31.3863	ABLIM1
MyD88-dependent toll-like receptor signaling pathway (GO:0002755)	2022-01-29	0.080827	0.158367	0	0	12.4774	31.3863	UBA52
negative regulation of interleukin-1 production (GO:0032692)	2022-01-30	0.0834965	0.160903	0	0	12.0466	29.9111	GSTP1
CENP-A containing chromatin organization (GO:0061641)	2022-01-30	0.0834965	0.160903	0	0	12.0466	29.9111	NPM1
CENP-A containing nucleosome assembly (GO:0034080)	2022-01-30	0.0834965	0.160903	0	0	12.0466	29.9111	NPM1
response to alcohol (GO:0097305)	2022-01-30	0.0834965	0.160903	0	0	12.0466	29.9111	ADH7
heterotypic cell-cell adhesion (GO:0034113)	2022-01-30	0.0834965	0.160903	0	0	12.0466	29.9111	DSP
TRIF-dependent toll-like receptor signaling pathway (GO:0035666)	2022-01-30	0.0834965	0.160903	0	0	12.0466	29.9111	UBA52
morphogenesis of an epithelium (GO:0002009)	2022-01-30	0.0834965	0.160903	0	0	12.0466	29.9111	KRT6A
renal water homeostasis (GO:0003091)	2022-01-31	0.0861583	0.164868	0	0	11.6444	28.5472	AQP3
positive regulation of mononuclear cell migration (GO:0071677)	2022-01-31	0.0861583	0.164868	0	0	11.6444	28.5472	S100A14
MyD88-independent toll-like receptor signaling pathway (GO:0002756)	2022-01-31	0.0861583	0.164868	0	0	11.6444	28.5472	UBA52
regulation of centrosome duplication (GO:0010824)	1932-01-01	0.0888126	0.167598	0	0	11.2683	27.283	NPM1
cellular response to glucose stimulus (GO:0071333)	1932-01-01	0.0888126	0.167598	0	0	11.2683	27.283	RACK1
chromatin remodeling at centromere (GO:0031055)	1932-01-01	0.0888126	0.167598	0	0	11.2683	27.283	NPM1
liver development (GO:0001889)	1932-01-01	0.0888126	0.167598	0	0	11.2683	27.283	ANXA1
long-chain fatty acid transport (GO:0015909)	1932-01-01	0.0888126	0.167598	0	0	11.2683	27.283	FABP5
metal ion export (GO:0070839)	1932-01-01	0.0888126	0.167598	0	0	11.2683	27.283	ATP1B3
apoptotic cell clearance (GO:0043277)	1933-01-01	0.0914593	0.170239	0	0	10.9156	26.1085	ANXA1
apoptotic mitochondrial changes (GO:0008637)	1933-01-01	0.0914593	0.170239	0	0	10.9156	26.1085	SFN
negative regulation of JNK cascade (GO:0046329)	1933-01-01	0.0914593	0.170239	0	0	10.9156	26.1085	GSTP1
regulation of sprouting angiogenesis (GO:1903670)	1933-01-01	0.0914593	0.170239	0	0	10.9156	26.1085	KLF4
positive regulation of organelle organization (GO:0010638)	1933-01-01	0.0914593	0.170239	0	0	10.9156	26.1085	ANXA1
primary alcohol metabolic process (GO:0034308)	1933-01-01	0.0914593	0.170239	0	0	10.9156	26.1085	ADH7
defense response to bacterium (GO:0042742)	2/176	0.0924839	0.171756	0	0	4.05747	9.65971	S100A14;KRT6A
negative regulation of blood vessel endothelial cell migration (GO:0043537)	1934-01-01	0.0940984	0.172024	0	0	10.5843	25.015	KLF4
positive regulation of epidermal growth factor receptor signaling pathway (GO:0045742)	1934-01-01	0.0940984	0.172024	0	0	10.5843	25.015	AREG
positive regulation of mitochondrial outer membrane permeabilization involved in apoptotic signaling pathway (GO:1901030)	1934-01-01	0.0940984	0.172024	0	0	10.5843	25.015	SFN
positive regulation of pri-miRNA transcription by RNA polymerase II (GO:1902895)	1934-01-01	0.0940984	0.172024	0	0	10.5843	25.015	KLF4
positive regulation of release of sequestered calcium ion into cytosol (GO:0051281)	1934-01-01	0.0940984	0.172024	0	0	10.5843	25.015	GSTO1
positive regulation of telomerase activity (GO:0051973)	1934-01-01	0.0940984	0.172024	0	0	10.5843	25.015	KLF4
ventricular cardiac muscle tissue morphogenesis (GO:0055010)	1934-01-01	0.0940984	0.172024	0	0	10.5843	25.015	DSP
acylglycerol catabolic process (GO:0046464)	1935-01-01	0.09673	0.174114	0	0	10.2724	23.9947	FABP5
blood vessel diameter maintenance (GO:0097746)	1935-01-01	0.09673	0.174114	0	0	10.2724	23.9947	GCLC
cellular response to hydrogen peroxide (GO:0070301)	1935-01-01	0.09673	0.174114	0	0	10.2724	23.9947	ANXA1
negative regulation of T cell proliferation (GO:0042130)	1935-01-01	0.09673	0.174114	0	0	10.2724	23.9947	GPNMB
regulation of JUN kinase activity (GO:0043506)	1935-01-01	0.09673	0.174114	0	0	10.2724	23.9947	GSTP1
positive regulation of cell cycle G1/S phase transition (GO:1902808)	1935-01-01	0.09673	0.174114	0	0	10.2724	23.9947	ANXA1
regulation of trans-synaptic signaling (GO:0099177)	1935-01-01	0.09673	0.174114	0	0	10.2724	23.9947	FABP5
regulation of ossification (GO:0030278)	1936-01-01	0.099354	0.177666	0	0	9.97845	23.0409	ECM1
platelet aggregation (GO:0070527)	1936-01-01	0.099354	0.177666	0	0	9.97845	23.0409	HSPB1
retina homeostasis (GO:0001895)	1936-01-01	0.099354	0.177666	0	0	9.97845	23.0409	HSPB1
positive regulation of macromolecule metabolic process (GO:0010604)	3/384	0.100305	0.178975	0	0	2.80043	6.4397	RPL5;RPS7;KLF4
anterograde axonal transport (GO:0008089)	1937-01-01	0.101971	0.179214	0	0	9.70078	22.1476	HSPB1
negative regulation of stress-activated MAPK cascade (GO:0032873)	1937-01-01	0.101971	0.179214	0	0	9.70078	22.1476	GSTP1
centromere complex assembly (GO:0034508)	1937-01-01	0.101971	0.179214	0	0	9.70078	22.1476	NPM1
nucleotide-excision repair, DNA incision, 5'-to lesion (GO:0006296)	1937-01-01	0.101971	0.179214	0	0	9.70078	22.1476	UBA52
regulation of protein autophosphorylation (GO:0031952)	1937-01-01	0.101971	0.179214	0	0	9.70078	22.1476	GPNMB
glutamine family amino acid metabolic process (GO:0009064)	1937-01-01	0.101971	0.179214	0	0	9.70078	22.1476	GCLC
positive regulation of signaling receptor activity (GO:2000273)	1937-01-01	0.101971	0.179214	0	0	9.70078	22.1476	AREG
regulation of cell communication (GO:0010646)	1938-01-01	0.10458	0.182236	0	0	9.43812	21.3094	ANXA1
response to estradiol (GO:0032355)	1938-01-01	0.10458	0.182236	0	0	9.43812	21.3094	ANXA1
histone exchange (GO:0043486)	1938-01-01	0.10458	0.182236	0	0	9.43812	21.3094	NPM1
ncRNA export from nucleus (GO:0097064)	1938-01-01	0.10458	0.182236	0	0	9.43812	21.3094	NPM1
negative regulation of lymphocyte proliferation (GO:0050672)	1939-01-01	0.107181	0.183643	0	0	9.18929	20.5218	GPNMB
regulation of exit from mitosis (GO:0007096)	1939-01-01	0.107181	0.183643	0	0	9.18929	20.5218	UBA52
negative regulation of secretion by cell (GO:1903531)	1939-01-01	0.107181	0.183643	0	0	9.18929	20.5218	ANXA1
regulation of heart rate by cardiac conduction (GO:0086091)	1939-01-01	0.107181	0.183643	0	0	9.18929	20.5218	DSP
nucleotide-excision repair, DNA incision (GO:0033683)	1939-01-01	0.107181	0.183643	0	0	9.18929	20.5218	UBA52
odontogenesis (GO:0042476)	1939-01-01	0.107181	0.183643	0	0	9.18929	20.5218	AQP3
DNA replication-independent nucleosome assembly (GO:0006336)	1939-01-01	0.107181	0.183643	0	0	9.18929	20.5218	NPM1
response to peptide (GO:1901652)	1939-01-01	0.107181	0.183643	0	0	9.18929	20.5218	ANXA1
negative regulation of macromolecule metabolic process (GO:0010605)	2/194	0.108848	0.184992	0	0	3.67374	8.14762	RACK1;KLF4
negative regulation of ERBB signaling pathway (GO:1901185)	1940-01-01	0.109776	0.184992	0	0	8.95322	19.7805	AREG
negative regulation of I-kappaB kinase/NF-kappaB signaling (GO:0043124)	1940-01-01	0.109776	0.184992	0	0	8.95322	19.7805	GSTP1
carboxylic acid metabolic process (GO:0019752)	1940-01-01	0.109776	0.184992	0	0	8.95322	19.7805	GSTO1
negative regulation of protein kinase B signaling (GO:0051898)	1940-01-01	0.109776	0.184992	0	0	8.95322	19.7805	RACK1
nucleocytoplasmic transport (GO:0006913)	1940-01-01	0.109776	0.184992	0	0	8.95322	19.7805	NPM1
positive regulation of cation channel activity (GO:2001259)	1940-01-01	0.109776	0.184992	0	0	8.95322	19.7805	GSTO1
positive regulation of wound healing (GO:0090303)	1940-01-01	0.109776	0.184992	0	0	8.95322	19.7805	ANXA1
negative regulation of cell-cell adhesion (GO:0022408)	1941-01-01	0.112362	0.187794	0	0	8.72895	19.0817	KLF4
carboxylic acid transmembrane transport (GO:1905039)	1941-01-01	0.112362	0.187794	0	0	8.72895	19.0817	SLC7A11
JNK cascade (GO:0007254)	1941-01-01	0.112362	0.187794	0	0	8.72895	19.0817	UBA52
T cell differentiation (GO:0030217)	1941-01-01	0.112362	0.187794	0	0	8.72895	19.0817	ANXA1
negative regulation of intracellular signal transduction (GO:1902532)	2/198	0.112584	0.187794	0	0	3.59803	7.85829	GSTP1;RACK1
regulation of cell migration (GO:0030334)	3/408	0.114806	0.189031	0	0	2.63125	5.69537	ANXA1;GPNMB;RACK1
ceramide biosynthetic process (GO:0046513)	1942-01-01	0.114942	0.189031	0	0	8.51562	18.4221	SPTSSB
positive regulation of ATPase activity (GO:0032781)	1942-01-01	0.114942	0.189031	0	0	8.51562	18.4221	ATP1B3
positive regulation of protein tyrosine kinase activity (GO:0061098)	1942-01-01	0.114942	0.189031	0	0	8.51562	18.4221	AREG
translesion synthesis (GO:0019985)	1942-01-01	0.114942	0.189031	0	0	8.51562	18.4221	UBA52
potassium ion import across plasma membrane (GO:1990573)	1942-01-01	0.114942	0.189031	0	0	8.51562	18.4221	ATP1B3
monocyte chemotaxis (GO:0002548)	1942-01-01	0.114942	0.189031	0	0	8.51562	18.4221	ANXA1
cellular glucose homeostasis (GO:0001678)	1943-01-01	0.117514	0.192104	0	0	8.31245	17.7986	RACK1
negative regulation of proteolysis (GO:0045861)	1943-01-01	0.117514	0.192104	0	0	8.31245	17.7986	ECM1
DNA synthesis involved in DNA repair (GO:0000731)	1943-01-01	0.117514	0.192104	0	0	8.31245	17.7986	UBA52
negative regulation of epidermal growth factor receptor signaling pathway (GO:0042059)	1944-01-01	0.120079	0.194357	0	0	8.11873	17.2085	AREG
neurogenesis (GO:0022008)	1944-01-01	0.120079	0.194357	0	0	8.11873	17.2085	ANXA1
homotypic cell-cell adhesion (GO:0034109)	1944-01-01	0.120079	0.194357	0	0	8.11873	17.2085	HSPB1
positive regulation of potassium ion transmembrane transport (GO:1901381)	1944-01-01	0.120079	0.194357	0	0	8.11873	17.2085	ATP1B3
metal ion homeostasis (GO:0055065)	1944-01-01	0.120079	0.194357	0	0	8.11873	17.2085	S100A14
regulation of protein kinase B signaling (GO:0051896)	2/207	0.121112	0.195642	0	0	3.4385	7.25882	RACK1;AREG
organelle organization (GO:0006996)	3/420	0.122342	0.19617	0	0	2.55396	5.3657	KRT4;KRT13;SPTSSB
amino acid transmembrane transport (GO:0003333)	1945-01-01	0.122636	0.19617	0	0	7.93381	16.6494	SLC7A11
negative regulation of T cell activation (GO:0050868)	1945-01-01	0.122636	0.19617	0	0	7.93381	16.6494	GPNMB
regulation of pri-miRNA transcription by RNA polymerase II (GO:1902893)	1945-01-01	0.122636	0.19617	0	0	7.93381	16.6494	KLF4
positive regulation of chemotaxis (GO:0050921)	1945-01-01	0.122636	0.19617	0	0	7.93381	16.6494	HSPB1
regulation of fibroblast proliferation (GO:0048145)	1946-01-01	0.125186	0.198697	0	0	7.75712	16.1189	GSTP1
negative regulation of tumor necrosis factor production (GO:0032720)	1946-01-01	0.125186	0.198697	0	0	7.75712	16.1189	GSTP1
regulation of telomerase activity (GO:0051972)	1946-01-01	0.125186	0.198697	0	0	7.75712	16.1189	KLF4
postreplication repair (GO:0006301)	1946-01-01	0.125186	0.198697	0	0	7.75712	16.1189	UBA52
negative regulation of inflammatory response (GO:0050728)	2/212	0.125917	0.19947	0	0	3.35578	6.95362	GSTP1;KLF4
epidermal growth factor receptor signaling pathway (GO:0007173)	1947-01-01	0.127729	0.200981	0	0	7.5881	15.6151	AREG
regulation of T cell activation (GO:0050863)	1947-01-01	0.127729	0.200981	0	0	7.5881	15.6151	GPNMB
regulation of wound healing (GO:0061041)	1947-01-01	0.127729	0.200981	0	0	7.5881	15.6151	ANXA1
positive regulation of protein modification process (GO:0031401)	2/214	0.127852	0.200981	0	0	3.32379	6.83663	GPNMB;RACK1
negative regulation of MAP kinase activity (GO:0043407)	1948-01-01	0.130264	0.202826	0	0	7.42628	15.1362	GSTP1
negative regulation of tumor necrosis factor superfamily cytokine production (GO:1903556)	1948-01-01	0.130264	0.202826	0	0	7.42628	15.1362	GSTP1
regulation of interleukin-2 production (GO:0032663)	1948-01-01	0.130264	0.202826	0	0	7.42628	15.1362	ANXA1
regulation of protein metabolic process (GO:0051246)	1948-01-01	0.130264	0.202826	0	0	7.42628	15.1362	KLF4
myelination (GO:0042552)	1948-01-01	0.130264	0.202826	0	0	7.42628	15.1362	MAL
regulation of cellular protein metabolic process (GO:0032268)	1949-01-01	0.132793	0.204431	0	0	7.2712	14.6803	KLF4
regulation of stress-activated MAPK cascade (GO:0032872)	1949-01-01	0.132793	0.204431	0	0	7.2712	14.6803	GSTP1
response to glucose (GO:0009749)	1949-01-01	0.132793	0.204431	0	0	7.2712	14.6803	RACK1
response to hydrogen peroxide (GO:0042542)	1949-01-01	0.132793	0.204431	0	0	7.2712	14.6803	ANXA1
response to unfolded protein (GO:0006986)	1949-01-01	0.132793	0.204431	0	0	7.2712	14.6803	HSPB1
positive regulation of reactive oxygen species metabolic process (GO:2000379)	1949-01-01	0.132793	0.204431	0	0	7.2712	14.6803	GSTP1
positive regulation of cell motility (GO:2000147)	2/221	0.134681	0.206948	0	0	3.21641	6.44841	GPNMB;RACK1
amino acid transport (GO:0006865)	1950-01-01	0.135314	0.207532	0	0	7.12245	14.246	SLC7A11
blood circulation (GO:0008015)	1951-01-01	0.137828	0.209039	0	0	6.97965	13.8319	GCLC
negative regulation of transport (GO:0051051)	1951-01-01	0.137828	0.209039	0	0	6.97965	13.8319	RACK1
regulation of protein modification process (GO:0031399)	1951-01-01	0.137828	0.209039	0	0	6.97965	13.8319	HSPB1
regulation of smoothened signaling pathway (GO:0008589)	1951-01-01	0.137828	0.209039	0	0	6.97965	13.8319	RACK1
positive regulation of fat cell differentiation (GO:0045600)	1951-01-01	0.137828	0.209039	0	0	6.97965	13.8319	PTGS2
intrinsic apoptotic signaling pathway in response to DNA damage (GO:0008630)	1951-01-01	0.137828	0.209039	0	0	6.97965	13.8319	SFN
amide biosynthetic process (GO:0043604)	1952-01-01	0.140334	0.210502	0	0	6.84245	13.4367	SPTSSB
regulation of exocytosis (GO:0017157)	1952-01-01	0.140334	0.210502	0	0	6.84245	13.4367	ANXA1
regulation of intrinsic apoptotic signaling pathway (GO:2001242)	1952-01-01	0.140334	0.210502	0	0	6.84245	13.4367	RACK1
regulation of release of sequestered calcium ion into cytosol (GO:0051279)	1952-01-01	0.140334	0.210502	0	0	6.84245	13.4367	GSTO1
response to peptide hormone (GO:0043434)	1952-01-01	0.140334	0.210502	0	0	6.84245	13.4367	ANXA1
positive regulation of protein localization to plasma membrane (GO:1903078)	1952-01-01	0.140334	0.210502	0	0	6.84245	13.4367	RACK1
regulation of proteolysis (GO:0030162)	1954-01-01	0.145326	0.217194	0	0	6.58358	12.6982	PERP
positive regulation of leukocyte chemotaxis (GO:0002690)	1954-01-01	0.145326	0.217194	0	0	6.58358	12.6982	S100A14
negative regulation of cytokine-mediated signaling pathway (GO:0001960)	1955-01-01	0.147812	0.218122	0	0	6.46134	12.3529	GSTP1
regulation of blood vessel endothelial cell migration (GO:0043535)	1955-01-01	0.147812	0.218122	0	0	6.46134	12.3529	HSPB1
regulation of cardiac conduction (GO:1903779)	1955-01-01	0.147812	0.218122	0	0	6.46134	12.3529	ATP1B3
negative regulation of protein modification by small protein conjugation or removal (GO:1903321)	1955-01-01	0.147812	0.218122	0	0	6.46134	12.3529	RPL5
ceramide metabolic process (GO:0006672)	1955-01-01	0.147812	0.218122	0	0	6.46134	12.3529	SPTSSB
interstrand cross-link repair (GO:0036297)	1955-01-01	0.147812	0.218122	0	0	6.46134	12.3529	UBA52
triglyceride metabolic process (GO:0006641)	1955-01-01	0.147812	0.218122	0	0	6.46134	12.3529	FABP5
negative regulation of metabolic process (GO:0009892)	1956-01-01	0.15029	0.220192	0	0	6.34354	12.0222	GSTP1
DNA damage response, signal transduction by p53 class mediator resulting in cell cycle arrest (GO:0006977)	1956-01-01	0.15029	0.220192	0	0	6.34354	12.0222	SFN
positive regulation of establishment of protein localization to mitochondrion (GO:1903749)	1956-01-01	0.15029	0.220192	0	0	6.34354	12.0222	SFN
positive regulation of interleukin-1 beta production (GO:0032731)	1956-01-01	0.15029	0.220192	0	0	6.34354	12.0222	HSPB1
arachidonic acid metabolic process (GO:0019369)	1957-01-01	0.152761	0.222222	0	0	6.22995	11.7053	PTGS2
regulation of bone mineralization (GO:0030500)	1957-01-01	0.152761	0.222222	0	0	6.22995	11.7053	ECM1
dicarboxylic acid metabolic process (GO:0043648)	1957-01-01	0.152761	0.222222	0	0	6.22995	11.7053	GCLC
positive regulation of proteolysis (GO:0045862)	1957-01-01	0.152761	0.222222	0	0	6.22995	11.7053	PERP
negative regulation of hydrolase activity (GO:0051346)	1958-01-01	0.155225	0.223034	0	0	6.12034	11.4015	ECM1
nucleosome assembly (GO:0006334)	1958-01-01	0.155225	0.223034	0	0	6.12034	11.4015	NPM1
regulation of neurotransmitter receptor activity (GO:0099601)	1958-01-01	0.155225	0.223034	0	0	6.12034	11.4015	PSCA
regulation of phagocytosis (GO:0050764)	1958-01-01	0.155225	0.223034	0	0	6.12034	11.4015	RACK1
fat cell differentiation (GO:0045444)	1958-01-01	0.155225	0.223034	0	0	6.12034	11.4015	KLF4
positive regulation of mitotic cell cycle phase transition (GO:1901992)	1958-01-01	0.155225	0.223034	0	0	6.12034	11.4015	ANXA1
membrane lipid biosynthetic process (GO:0046467)	1958-01-01	0.155225	0.223034	0	0	6.12034	11.4015	SPTSSB
membrane organization (GO:0061024)	2/242	0.155633	0.223229	0	0	2.93185	5.45397	AREG;UBA52
positive regulation of apoptotic signaling pathway (GO:2001235)	1959-01-01	0.157682	0.224204	0	0	6.01452	11.1099	RACK1
regulation of secretion by cell (GO:1903530)	1959-01-01	0.157682	0.224204	0	0	6.01452	11.1099	ANXA1
fatty acid oxidation (GO:0019395)	1959-01-01	0.157682	0.224204	0	0	6.01452	11.1099	ADH7
response to reactive oxygen species (GO:0000302)	1959-01-01	0.157682	0.224204	0	0	6.01452	11.1099	GSTP1
selective autophagy (GO:0061912)	1959-01-01	0.157682	0.224204	0	0	6.01452	11.1099	UBA52
positive regulation of cell population proliferation (GO:0008284)	3/474	0.158353	0.224768	0	0	2.25489	4.15561	NPM1;AREG;KRT6A
positive regulation of DNA-binding transcription factor activity (GO:0051091)	2/246	0.159695	0.22628	0	0	2.8832	5.2892	NPM1;UBA52
cellular protein catabolic process (GO:0044257)	1960-01-01	0.160132	0.226508	0	0	5.91228	10.8299	CTSL
negative regulation of response to stimulus (GO:0048585)	1961-01-01	0.162575	0.229172	0	0	5.81345	10.5608	KLF4
positive regulation of DNA biosynthetic process (GO:2000573)	1961-01-01	0.162575	0.229172	0	0	5.81345	10.5608	KLF4
neutrophil degranulation (GO:0043312)	3/481	0.163246	0.229704	0	0	2.22107	4.02568	DSP;FABP5;GSTP1
cellular response to cytokine stimulus (GO:0071345)	3/482	0.163949	0.229704	0	0	2.21632	4.00755	ANXA1;PTGS2;UBA52
positive regulation of cysteine-type endopeptidase activity (GO:2001056)	1962-01-01	0.165011	0.229704	0	0	5.71786	10.3021	PERP
positive regulation of interleukin-1 production (GO:0032732)	1962-01-01	0.165011	0.229704	0	0	5.71786	10.3021	HSPB1
response to retinoic acid (GO:0032526)	1962-01-01	0.165011	0.229704	0	0	5.71786	10.3021	AQP3
I-kappaB kinase/NF-kappaB signaling (GO:0007249)	1962-01-01	0.165011	0.229704	0	0	5.71786	10.3021	UBA52
stress-activated MAPK cascade (GO:0051403)	1962-01-01	0.165011	0.229704	0	0	5.71786	10.3021	UBA52
neutrophil activation involved in immune response (GO:0002283)	3/485	0.166064	0.229704	0	0	2.20219	3.95377	DSP;FABP5;GSTP1
positive regulation of phosphorylation (GO:0042327)	2/253	0.16685	0.229704	0	0	2.80179	5.01705	GPNMB;RACK1
actin cytoskeleton reorganization (GO:0031532)	1963-01-01	0.16744	0.229704	0	0	5.62535	10.0533	ANXA1
amyloid fibril formation (GO:1990000)	1963-01-01	0.16744	0.229704	0	0	5.62535	10.0533	UBA52
negative regulation of peptidase activity (GO:0010466)	1963-01-01	0.16744	0.229704	0	0	5.62535	10.0533	ECM1
cellular response to reactive oxygen species (GO:0034614)	1963-01-01	0.16744	0.229704	0	0	5.62535	10.0533	ANXA1
COPII vesicle coating (GO:0048208)	1963-01-01	0.16744	0.229704	0	0	5.62535	10.0533	AREG
vesicle coating (GO:0006901)	1963-01-01	0.16744	0.229704	0	0	5.62535	10.0533	AREG
vesicle targeting, rough ER to cis-Golgi (GO:0048207)	1963-01-01	0.16744	0.229704	0	0	5.62535	10.0533	AREG
neutrophil mediated immunity (GO:0002446)	3/488	0.168186	0.230326	0	0	2.18823	3.90092	DSP;FABP5;GSTP1
protein secretion (GO:0009306)	1964-01-01	0.169862	0.230326	0	0	5.53578	9.81368	ANXA1
antimicrobial humoral immune response mediated by antimicrobial peptide (GO:0061844)	1964-01-01	0.169862	0.230326	0	0	5.53578	9.81368	KRT6A
negative regulation of intrinsic apoptotic signaling pathway (GO:2001243)	1964-01-01	0.169862	0.230326	0	0	5.53578	9.81368	HSPB1
regulation of extrinsic apoptotic signaling pathway (GO:2001236)	1964-01-01	0.169862	0.230326	0	0	5.53578	9.81368	GSTP1
diterpenoid metabolic process (GO:0016101)	1964-01-01	0.169862	0.230326	0	0	5.53578	9.81368	ADH7
pre-replicative complex assembly (GO:0036388)	1964-01-01	0.169862	0.230326	0	0	5.53578	9.81368	UBA52
regulation of cellular catabolic process (GO:0031329)	1965-01-01	0.172277	0.232446	0	0	5.44901	9.58292	HSPB1
G protein-coupled receptor signaling pathway, coupled to cyclic nucleotide second messenger (GO:0007187)	1965-01-01	0.172277	0.232446	0	0	5.44901	9.58292	ANXA1
mitotic G1 DNA damage checkpoint signaling (GO:0031571)	1965-01-01	0.172277	0.232446	0	0	5.44901	9.58292	SFN
cellular component disassembly (GO:0022411)	1966-01-01	0.174685	0.23377	0	0	5.36491	9.36054	CTSL
regulation of protein localization (GO:0032880)	1966-01-01	0.174685	0.23377	0	0	5.36491	9.36054	RACK1
ERBB signaling pathway (GO:0038127)	1966-01-01	0.174685	0.23377	0	0	5.36491	9.36054	AREG
extracellular matrix disassembly (GO:0022617)	1966-01-01	0.174685	0.23377	0	0	5.36491	9.36054	CTSL
positive regulation of T cell proliferation (GO:0042102)	1966-01-01	0.174685	0.23377	0	0	5.36491	9.36054	ANXA1
regulation of epidermal growth factor receptor signaling pathway (GO:0042058)	1967-01-01	0.177086	0.236211	0	0	5.28336	9.14612	AREG
vascular endothelial growth factor receptor signaling pathway (GO:0048010)	1967-01-01	0.177086	0.236211	0	0	5.28336	9.14612	HSPB1
negative regulation of transforming growth factor beta receptor signaling pathway (GO:0030512)	1968-01-01	0.179481	0.239016	0	0	5.20424	8.93926	UBA52
positive regulation of protein transport (GO:0051222)	1969-01-01	0.181868	0.241802	0	0	5.12745	8.73959	RACK1
central nervous system development (GO:0007417)	2/268	0.182367	0.242072	0	0	2.64178	4.49562	GSTP1;MAL
positive regulation of cell migration (GO:0030335)	2/269	0.183409	0.242995	0	0	2.63175	4.46355	GPNMB;RACK1
cellular response to light stimulus (GO:0071482)	1970-01-01	0.184249	0.242995	0	0	5.05289	8.54678	NPM1
COPII-coated vesicle budding (GO:0090114)	1970-01-01	0.184249	0.242995	0	0	5.05289	8.54678	AREG
defense response to Gram-positive bacterium (GO:0050830)	1970-01-01	0.184249	0.242995	0	0	5.05289	8.54678	KRT6A
fatty acid biosynthetic process (GO:0006633)	1971-01-01	0.186623	0.244943	0	0	4.98045	8.3605	PTGS2
gland development (GO:0048732)	1971-01-01	0.186623	0.244943	0	0	4.98045	8.3605	ANXA1
response to metal ion (GO:0010038)	1971-01-01	0.186623	0.244943	0	0	4.98045	8.3605	AQP3
negative regulation of epithelial cell proliferation (GO:0050680)	1972-01-01	0.18899	0.247257	0	0	4.91006	8.18044	KRT4
response to ionizing radiation (GO:0010212)	1972-01-01	0.18899	0.247257	0	0	4.91006	8.18044	ANXA1
chromatin assembly (GO:0031497)	1973-01-01	0.191351	0.248362	0	0	4.84162	8.00633	NPM1
endoplasmic reticulum organization (GO:0007029)	1973-01-01	0.191351	0.248362	0	0	4.84162	8.00633	SPTSSB
granulocyte chemotaxis (GO:0071621)	1973-01-01	0.191351	0.248362	0	0	4.84162	8.00633	ANXA1
response to molecule of bacterial origin (GO:0002237)	1973-01-01	0.191351	0.248362	0	0	4.84162	8.00633	S100A14
transcription-coupled nucleotide-excision repair (GO:0006283)	1973-01-01	0.191351	0.248362	0	0	4.84162	8.00633	UBA52
DNA metabolic process (GO:0006259)	2/277	0.191781	0.248526	0	0	2.55416	4.21794	NPM1;UBA52
regulation of cytokine-mediated signaling pathway (GO:0001959)	1974-01-01	0.193705	0.24944	0	0	4.77505	7.83788	RACK1
negative regulation of protein binding (GO:0032091)	1974-01-01	0.193705	0.24944	0	0	4.77505	7.83788	RACK1
DNA damage response, signal transduction by p53 class mediator (GO:0030330)	1974-01-01	0.193705	0.24944	0	0	4.77505	7.83788	SFN
sphingolipid biosynthetic process (GO:0030148)	1974-01-01	0.193705	0.24944	0	0	4.77505	7.83788	SPTSSB
nucleic acid phosphodiester bond hydrolysis (GO:0090305)	1975-01-01	0.196051	0.250885	0	0	4.71029	7.67484	UBA52
regulation of transcription from RNA polymerase II promoter in response to hypoxia (GO:0061418)	1975-01-01	0.196051	0.250885	0	0	4.71029	7.67484	UBA52
positive regulation of lymphocyte proliferation (GO:0050671)	1975-01-01	0.196051	0.250885	0	0	4.71029	7.67484	ANXA1
positive regulation of T cell activation (GO:0050870)	1975-01-01	0.196051	0.250885	0	0	4.71029	7.67484	ANXA1
cellular response to hormone stimulus (GO:0032870)	1976-01-01	0.198392	0.253088	0	0	4.64725	7.51699	CTSL
water-soluble vitamin metabolic process (GO:0006767)	1976-01-01	0.198392	0.253088	0	0	4.64725	7.51699	GSTO1
negative regulation of developmental process (GO:0051093)	1977-01-01	0.200725	0.253694	0	0	4.58587	7.36408	HOPX
cellular response to UV (GO:0034644)	1977-01-01	0.200725	0.253694	0	0	4.58587	7.36408	NPM1
regulation of organelle assembly (GO:1902115)	1977-01-01	0.200725	0.253694	0	0	4.58587	7.36408	NPM1
positive regulation of endothelial cell proliferation (GO:0001938)	1977-01-01	0.200725	0.253694	0	0	4.58587	7.36408	ECM1
inorganic cation import across plasma membrane (GO:0098659)	1977-01-01	0.200725	0.253694	0	0	4.58587	7.36408	ATP1B3
positive regulation of tumor necrosis factor production (GO:0032760)	1977-01-01	0.200725	0.253694	0	0	4.58587	7.36408	HSPB1
positive regulation of programmed cell death (GO:0043068)	2/286	0.20126	0.253979	0	0	2.47208	3.96314	RACK1;UBA52
negative regulation of apoptotic signaling pathway (GO:2001234)	1978-01-01	0.203052	0.25467	0	0	4.52609	7.21591	GSTP1
protein modification process (GO:0036211)	1978-01-01	0.203052	0.25467	0	0	4.52609	7.21591	UBA52
negative regulation of blood vessel morphogenesis (GO:2000181)	1978-01-01	0.203052	0.25467	0	0	4.52609	7.21591	KLF4
negative regulation of protein serine/threonine kinase activity (GO:0071901)	1978-01-01	0.203052	0.25467	0	0	4.52609	7.21591	GSTP1
negative regulation of NF-kappaB transcription factor activity (GO:0032088)	1979-01-01	0.205372	0.256402	0	0	4.46784	7.07228	KLF4
positive regulation of proteasomal ubiquitin-dependent protein catabolic process (GO:0032436)	1979-01-01	0.205372	0.256402	0	0	4.46784	7.07228	RACK1
positive regulation of ubiquitin-dependent protein catabolic process (GO:2000060)	1979-01-01	0.205372	0.256402	0	0	4.46784	7.07228	RACK1
negative regulation of extrinsic apoptotic signaling pathway (GO:2001237)	1980-01-01	0.207686	0.258896	0	0	4.41106	6.93299	GSTP1
activation of cysteine-type endopeptidase activity involved in apoptotic process (GO:0006919)	1981-01-01	0.209993	0.260977	0	0	4.3557	6.79787	RACK1
positive regulation of tumor necrosis factor superfamily cytokine production (GO:1903557)	1981-01-01	0.209993	0.260977	0	0	4.3557	6.79787	HSPB1
positive regulation of intracellular signal transduction (GO:1902533)	3/546	0.210678	0.261432	0	0	1.94867	3.03491	ECM1;RACK1;AREG
negative regulation of cellular macromolecule biosynthetic process (GO:2000113)	3/547	0.211432	0.261971	0	0	1.94499	3.02222	GCLC;RACK1;KLF4
cell-cell junction organization (GO:0045216)	1982-01-01	0.212293	0.262641	0	0	4.30171	6.66674	DSP
DNA repair (GO:0006281)	2/298	0.213986	0.264335	0	0	2.37042	3.65481	NPM1;UBA52
anaphase-promoting complex-dependent catabolic process (GO:0031145)	1984-01-01	0.216874	0.267097	0	0	4.19763	6.41582	UBA52
lymphocyte differentiation (GO:0030098)	1984-01-01	0.216874	0.267097	0	0	4.19763	6.41582	LY6D
negative regulation of defense response (GO:0031348)	1985-01-01	0.219155	0.268888	0	0	4.14745	6.29574	KLF4
regulation of cell cycle G2/M phase transition (GO:1902749)	1985-01-01	0.219155	0.268888	0	0	4.14745	6.29574	NPM1
MAPK cascade (GO:0000165)	2/303	0.219313	0.268888	0	0	2.33045	3.53589	AREG;UBA52
negative regulation of cellular amide metabolic process (GO:0034249)	1986-01-01	0.221429	0.269066	0	0	4.09845	6.17905	RACK1
regulation of neuron death (GO:1901214)	1986-01-01	0.221429	0.269066	0	0	4.09845	6.17905	GPNMB
positive regulation of endothelial cell migration (GO:0010595)	1986-01-01	0.221429	0.269066	0	0	4.09845	6.17905	HSPB1
response to interleukin-1 (GO:0070555)	1986-01-01	0.221429	0.269066	0	0	4.09845	6.17905	ANXA1
positive regulation of proteasomal protein catabolic process (GO:1901800)	1986-01-01	0.221429	0.269066	0	0	4.09845	6.17905	RACK1
transport across blood-brain barrier (GO:0150104)	1986-01-01	0.221429	0.269066	0	0	4.09845	6.17905	FABP5
negative regulation of angiogenesis (GO:0016525)	1987-01-01	0.223696	0.270616	0	0	4.05059	6.06562	KLF4
regulation of transcription from RNA polymerase II promoter in response to stress (GO:0043618)	1987-01-01	0.223696	0.270616	0	0	4.05059	6.06562	UBA52
sodium ion transmembrane transport (GO:0035725)	1987-01-01	0.223696	0.270616	0	0	4.05059	6.06562	ATP1B3
negative regulation of binding (GO:0051100)	1988-01-01	0.225957	0.272949	0	0	4.00383	5.95533	RACK1
positive regulation of apoptotic process (GO:0043065)	2/310	0.22679	0.273551	0	0	2.27667	3.37796	RACK1;UBA52
transforming growth factor beta receptor signaling pathway (GO:0007179)	1989-01-01	0.228212	0.274861	0	0	3.95813	5.84806	UBA52
negative regulation of translation (GO:0017148)	1990-01-01	0.23046	0.276755	0	0	3.91346	5.7437	RACK1
sodium ion transport (GO:0006814)	1990-01-01	0.23046	0.276755	0	0	3.91346	5.7437	ATP1B3
positive regulation of transport (GO:0051050)	1991-01-01	0.232702	0.279038	0	0	3.86979	5.64213	ANXA1
regulation of endothelial cell proliferation (GO:0001936)	1992-01-01	0.234937	0.280078	0	0	3.82707	5.54326	ECM1
positive regulation of cellular component biogenesis (GO:0044089)	1992-01-01	0.234937	0.280078	0	0	3.82707	5.54326	RACK1
retinoid metabolic process (GO:0001523)	1992-01-01	0.234937	0.280078	0	0	3.82707	5.54326	ADH7
Wnt signaling pathway (GO:0016055)	1992-01-01	0.234937	0.280078	0	0	3.82707	5.54326	UBA52
regulation of epithelial cell proliferation (GO:0050678)	1993-01-01	0.237166	0.281506	0	0	3.78528	5.44699	KRT4
regulation of heart contraction (GO:0008016)	1993-01-01	0.237166	0.281506	0	0	3.78528	5.44699	ATP1B3
visual perception (GO:0007601)	1993-01-01	0.237166	0.281506	0	0	3.78528	5.44699	ABLIM1
negative regulation of cell death (GO:0060548)	1994-01-01	0.239389	0.282506	0	0	3.74439	5.35322	GPNMB
negative regulation of cellular protein metabolic process (GO:0032269)	1994-01-01	0.239389	0.282506	0	0	3.74439	5.35322	RACK1
nucleosome organization (GO:0034728)	1994-01-01	0.239389	0.282506	0	0	3.74439	5.35322	NPM1
interleukin-1-mediated signaling pathway (GO:0070498)	1994-01-01	0.239389	0.282506	0	0	3.74439	5.35322	UBA52
sensory perception of light stimulus (GO:0050953)	1995-01-01	0.241605	0.284712	0	0	3.70437	5.26187	ABLIM1
calcium ion homeostasis (GO:0055074)	1997-01-01	0.246018	0.288666	0	0	3.62683	5.08608	S100A14
regulation of MAP kinase activity (GO:0043405)	1997-01-01	0.246018	0.288666	0	0	3.62683	5.08608	GSTP1
positive regulation of cold-induced thermogenesis (GO:0120162)	1997-01-01	0.246018	0.288666	0	0	3.62683	5.08608	FABP5
antigen processing and presentation of exogenous peptide antigen via MHC class II (GO:0019886)	1998-01-01	0.248216	0.289998	0	0	3.58926	5.00148	CTSL
negative regulation of neuron death (GO:1901215)	1998-01-01	0.248216	0.289998	0	0	3.58926	5.00148	GPNMB
regulation of peptidyl-serine phosphorylation (GO:0033135)	1998-01-01	0.248216	0.289998	0	0	3.58926	5.00148	RACK1
response to UV (GO:0009411)	1999-01-01	0.250407	0.292141	0	0	3.55245	4.91897	NPM1
antigen processing and presentation of peptide antigen via MHC class II (GO:0002495)	1/100	0.252591	0.293436	0	0	3.51639	4.8385	CTSL
organic acid transport (GO:0015849)	1/100	0.252591	0.293436	0	0	3.51639	4.8385	SLC7A11
regulation of transforming growth factor beta receptor signaling pathway (GO:0017015)	1/100	0.252591	0.293436	0	0	3.51639	4.8385	UBA52
positive regulation of cytokine production (GO:0001819)	2/335	0.253635	0.294231	0	0	2.10307	2.88511	ANXA1;PTGS2
cellular response to chemical stress (GO:0062197)	1/101	0.25477	0.294712	0	0	3.48105	4.75998	GSTP1
positive regulation of protein localization to membrane (GO:1905477)	1/101	0.25477	0.294712	0	0	3.48105	4.75998	SFN
regulation of proteasomal ubiquitin-dependent protein catabolic process (GO:0032434)	1/102	0.256942	0.296388	0	0	3.44641	4.68335	RACK1
intrinsic apoptotic signaling pathway (GO:0097193)	1/102	0.256942	0.296388	0	0	3.44641	4.68335	SFN
antigen processing and presentation of exogenous peptide antigen (GO:0002478)	1/103	0.259108	0.298046	0	0	3.41245	4.60856	CTSL
chromatin remodeling (GO:0006338)	1/103	0.259108	0.298046	0	0	3.41245	4.60856	NPM1
cellular metal ion homeostasis (GO:0006875)	1/104	0.261267	0.300109	0	0	3.37915	4.53554	ATP1B3
nucleotide-excision repair (GO:0006289)	1/105	0.263421	0.301737	0	0	3.34649	4.46423	UBA52
positive regulation of cellular metabolic process (GO:0031325)	1/105	0.263421	0.301737	0	0	3.34649	4.46423	KLF4
protein processing (GO:0016485)	1/106	0.265568	0.303348	0	0	3.31445	4.39458	CTSL
chromosome organization (GO:0051276)	1/106	0.265568	0.303348	0	0	3.31445	4.39458	UBA52
response to calcium ion (GO:0051592)	1/107	0.267709	0.305368	0	0	3.28302	4.32654	AQP3
cellular response to DNA damage stimulus (GO:0006974)	2/350	0.269796	0.306948	0	0	2.01088	2.63443	NPM1;SFN
negative regulation of transmembrane receptor protein serine/threonine kinase signaling pathway (GO:0090101)	1/108	0.269844	0.306948	0	0	3.25217	4.26005	UBA52
supramolecular fiber organization (GO:0097435)	2/351	0.270874	0.307692	0	0	2.00501	2.61875	DSP;UBA52
positive regulation of cellular process (GO:0048522)	3/625	0.271812	0.308086	0	0	1.69424	2.207	NPM1;AREG;KRT6A
lipid transport (GO:0006869)	1/109	0.271973	0.308086	0	0	3.2219	4.19508	FABP5
regulation of Wnt signaling pathway (GO:0030111)	1/111	0.276213	0.312456	0	0	3.163	4.06946	RACK1
positive regulation of metabolic process (GO:0009893)	1/113	0.280428	0.316787	0	0	3.1062	3.94934	FABP5
cellular response to transforming growth factor beta stimulus (GO:0071560)	1/114	0.282527	0.31828	0	0	3.07856	3.89124	UBA52
positive regulation of cellular component organization (GO:0051130)	1/114	0.282527	0.31828	0	0	3.07856	3.89124	RACK1
cellular response to molecule of bacterial origin (GO:0071219)	1/115	0.28462	0.319758	0	0	3.0514	3.8344	GSTP1
positive regulation of protein metabolic process (GO:0051247)	1/115	0.28462	0.319758	0	0	3.0514	3.8344	KLF4
regulation of protein-containing complex assembly (GO:0043254)	1/116	0.286706	0.321221	0	0	3.02471	3.77877	RACK1
sphingolipid metabolic process (GO:0006665)	1/116	0.286706	0.321221	0	0	3.02471	3.77877	SPTSSB
regulation of cellular response to stress (GO:0080135)	1/118	0.290861	0.324103	0	0	2.97271	3.67102	NPM1
negative regulation of response to external stimulus (GO:0032102)	1/118	0.290861	0.324103	0	0	2.97271	3.67102	KLF4
regulation of protein binding (GO:0043393)	1/118	0.290861	0.324103	0	0	2.97271	3.67102	RACK1
positive regulation of protein-containing complex assembly (GO:0031334)	1/118	0.290861	0.324103	0	0	2.97271	3.67102	RACK1
positive regulation of protein phosphorylation (GO:0001934)	2/371	0.292419	0.325396	0	0	1.89441	2.3293	GPNMB;RACK1
positive regulation of cysteine-type endopeptidase activity involved in apoptotic process (GO:0043280)	1/119	0.29293	0.325522	0	0	2.94737	3.61884	RACK1
cellular response to lipopolysaccharide (GO:0071222)	1/120	0.294993	0.32737	0	0	2.92245	3.56774	GSTP1
potassium ion transport (GO:0006813)	1/122	0.299101	0.33148	0	0	2.87386	3.46868	ATP1B3
regulation of anatomical structure morphogenesis (GO:0022603)	1/123	0.301146	0.333295	0	0	2.85016	3.42065	GPNMB
fatty acid metabolic process (GO:0006631)	1/124	0.303185	0.335099	0	0	2.82684	3.37359	PTGS2
cellular response to oxidative stress (GO:0034599)	1/125	0.305218	0.335986	0	0	2.8039	3.32747	GSTP1
regulation of phosphorylation (GO:0042325)	1/125	0.305218	0.335986	0	0	2.8039	3.32747	HSPB1
platelet degranulation (GO:0002576)	1/125	0.305218	0.335986	0	0	2.8039	3.32747	ECM1
negative regulation of cell growth (GO:0030308)	1/126	0.307246	0.337311	0	0	2.78133	3.28227	RACK1
negative regulation of growth (GO:0045926)	1/126	0.307246	0.337311	0	0	2.78133	3.28227	RACK1
DNA-dependent DNA replication (GO:0006261)	1/129	0.313294	0.343491	0	0	2.71573	3.15192	UBA52
transmembrane receptor protein serine/threonine kinase signaling pathway (GO:0007178)	1/133	0.321277	0.351772	0	0	2.63291	2.98954	UBA52
protein localization to plasma membrane (GO:0072659)	1/136	0.327204	0.357784	0	0	2.57401	2.87561	ATP1B3
potassium ion transmembrane transport (GO:0071805)	1/139	0.333081	0.363282	0	0	2.51767	2.76785	ATP1B3
protein modification by small protein conjugation (GO:0032446)	2/409	0.333119	0.363282	0	0	1.7142	1.88434	RACK1;UBA52
protein localization to cell periphery (GO:1990778)	1/140	0.335028	0.364878	0	0	2.49943	2.73323	ATP1B3
chromatin organization (GO:0006325)	1/142	0.338907	0.368612	0	0	2.46373	2.66583	NPM1
receptor-mediated endocytosis (GO:0006898)	1/143	0.340837	0.369241	0	0	2.44626	2.63303	CTSL
negative regulation of DNA-binding transcription factor activity (GO:0043433)	1/143	0.340837	0.369241	0	0	2.44626	2.63303	KLF4
nitrogen compound transport (GO:0071705)	1/143	0.340837	0.369241	0	0	2.44626	2.63303	SLC7A11
organelle assembly (GO:0070925)	2/425	0.350087	0.378109	0	0	1.64801	1.7297	ABLIM1;NPM1
positive regulation of intracellular protein transport (GO:0090316)	1/148	0.350409	0.378109	0	0	2.36245	2.4774	SFN
positive regulation of transferase activity (GO:0051347)	1/148	0.350409	0.378109	0	0	2.36245	2.4774	KLF4
positive regulation of hydrolase activity (GO:0051345)	1/149	0.352307	0.379657	0	0	2.34637	2.44786	RACK1
response to cytokine (GO:0034097)	1/150	0.354199	0.381195	0	0	2.33051	2.41882	ANXA1
regulation of intracellular signal transduction (GO:1902531)	2/437	0.362724	0.389857	0	0	1.60156	1.62416	RPL5;HSPB1
cellular response to interleukin-1 (GO:0071347)	1/155	0.36358	0.390265	0	0	2.25427	2.28077	UBA52
regulation of signal transduction by p53 class mediator (GO:1901796)	1/156	0.36544	0.391748	0	0	2.23962	2.25451	RPL5
nervous system development (GO:0007399)	2/447	0.373189	0.399532	0	0	1.56477	1.54234	GSTP1;MAL
positive regulation of protein kinase B signaling (GO:0051897)	1/161	0.37466	0.400583	0	0	2.16908	2.12946	AREG
regulation of gene expression (GO:0010468)	4/1079	0.382446	0.408374	0	0	1.30005	1.24957	RPL5;RPS7;RACK1;KLF4
regulation of MAPK cascade (GO:0043408)	1/166	0.383749	0.409232	0	0	2.10282	2.01401	GSTP1
cellular protein-containing complex assembly (GO:0034622)	1/168	0.387348	0.412533	0	0	2.07742	1.97029	HOPX
negative regulation of nucleic acid-templated transcription (GO:1903507)	2/464	0.390826	0.415697	0	0	1.50588	1.41476	GCLC;KLF4
positive regulation of I-kappaB kinase/NF-kappaB signaling (GO:0043123)	1/171	0.392708	0.417157	0	0	2.04045	1.90719	ECM1
positive regulation of ERK1 and ERK2 cascade (GO:0070374)	1/172	0.394484	0.418501	0	0	2.02842	1.88679	GPNMB
regulated exocytosis (GO:0045055)	1/180	0.408512	0.432822	0	0	1.93698	1.73405	ECM1
endoplasmic reticulum to Golgi vesicle-mediated transport (GO:0006888)	1/185	0.417117	0.441368	0	0	1.88387	1.64723	AREG
regulation of mitotic cell cycle phase transition (GO:1901990)	1/188	0.422221	0.446192	0	0	1.85336	1.59802	UBA52
regulation of GTPase activity (GO:0043087)	1/189	0.423912	0.447402	0	0	1.84341	1.58207	RACK1
negative regulation of cell differentiation (GO:0045596)	1/191	0.42728	0.449798	0	0	1.82382	1.55082	HOPX
negative regulation of Wnt signaling pathway (GO:0030178)	1/191	0.42728	0.449798	0	0	1.82382	1.55082	RACK1
regulation of programmed cell death (GO:0043067)	1/194	0.432297	0.454494	0	0	1.7952	1.50553	PERP
protein localization to membrane (GO:0072657)	1/195	0.433959	0.455657	0	0	1.78586	1.49084	ATP1B3
positive regulation of nucleic acid-templated transcription (GO:1903508)	2/511	0.438421	0.459753	0	0	1.36353	1.12433	NPM1;KLF4
endomembrane system organization (GO:0010256)	1/199	0.440561	0.461406	0	0	1.74942	1.43401	SPTSSB
modification-dependent protein catabolic process (GO:0019941)	1/201	0.443834	0.46424	0	0	1.73175	1.40671	UBA52
protein ubiquitination (GO:0016567)	2/525	0.452225	0.472414	0	0	1.32607	1.05234	RACK1;UBA52
negative regulation of multicellular organismal process (GO:0051241)	1/214	0.464652	0.48416	0	0	1.62499	1.2455	GPNMB
positive regulation of GTPase activity (GO:0043547)	1/214	0.464652	0.48416	0	0	1.62499	1.2455	RACK1
regulation of cell growth (GO:0001558)	1/217	0.469346	0.48843	0	0	1.60218	1.21191	RACK1
cellular response to lipid (GO:0071396)	1/219	0.472454	0.49104	0	0	1.58732	1.1902	GSTP1
cilium organization (GO:0044782)	1/228	0.486215	0.504703	0	0	1.52369	1.09874	ABLIM1
inflammatory response (GO:0006954)	1/230	0.489225	0.507184	0	0	1.51023	1.07971	ANXA1
apoptotic process (GO:0006915)	1/231	0.490724	0.507453	0	0	1.50359	1.07036	MAL
regulation of autophagy (GO:0010506)	1/231	0.490724	0.507453	0	0	1.50359	1.07036	HSPB1
positive regulation of transcription by RNA polymerase II (GO:0045944)	3/908	0.493753	0.509941	0	0	1.14738	0.809732	NPM1;KLF4;UBA52
negative regulation of transcription, DNA-templated (GO:0045892)	3/948	0.523003	0.539471	0	0	1.09651	0.710721	GCLC;KLF4;UBA52
cellular component assembly (GO:0022607)	1/261	0.533723	0.549835	0	0	1.32807	0.833866	KRT14
protein-containing complex assembly (GO:0065003)	1/267	0.541884	0.556145	0	0	1.29772	0.795115	AREG
negative regulation of signal transduction (GO:0009968)	1/267	0.541884	0.556145	0	0	1.29772	0.795115	RACK1
protein deubiquitination (GO:0016579)	1/267	0.541884	0.556145	0	0	1.29772	0.795115	UBA52
positive regulation of MAPK cascade (GO:0043410)	1/274	0.551229	0.56432	0	0	1.26399	0.752841	GPNMB
inorganic cation transmembrane transport (GO:0098662)	1/274	0.551229	0.56432	0	0	1.26399	0.752841	ATP1B3
protein modification by small protein removal (GO:0070646)	1/276	0.553864	0.56631	0	0	1.25467	0.741306	UBA52
plasma membrane bounded cell projection assembly (GO:0120031)	1/278	0.556484	0.56828	0	0	1.24549	0.730001	ABLIM1
proteolysis (GO:0006508)	1/287	0.568088	0.579407	0	0	1.20574	0.681822	CTSL
cellular protein modification process (GO:0006464)	3/1025	0.576722	0.587482	0	0	1.00978	0.55578	DSP;ANXA1;UBA52
regulation of cell cycle (GO:0051726)	1/296	0.579394	0.58947	0	0	1.16842	0.637693	RACK1
extracellular matrix organization (GO:0030198)	1/300	0.584324	0.593749	0	0	1.15256	0.619267	CTSL
innate immune response (GO:0045087)	1/302	0.586769	0.595494	0	0	1.14478	0.610311	PPP1R14B
negative regulation of transcription by RNA polymerase II (GO:0000122)	2/684	0.594589	0.602684	0	0	1.00859	0.524349	KLF4;UBA52
protein polyubiquitination (GO:0000209)	1/314	0.601139	0.607819	0	0	1.10022	0.559933	UBA52
cilium assembly (GO:0060271)	1/314	0.601139	0.607819	0	0	1.10022	0.559933	ABLIM1
proteasome-mediated ubiquitin-dependent protein catabolic process (GO:0043161)	1/321	0.609294	0.615304	0	0	1.07577	0.532994	UBA52
cellular response to oxygen-containing compound (GO:1901701)	1/323	0.611594	0.616866	0	0	1.06898	0.525602	GSTP1
cellular protein localization (GO:0034613)	1/329	0.618413	0.622977	0	0	1.0491	0.504196	NPM1
intracellular protein transport (GO:0006886)	1/336	0.626221	0.630068	0	0	1.02681	0.480602	NPM1
positive regulation of multicellular organismal process (GO:0051240)	1/345	0.636029	0.639151	0	0	0.99949	0.45228	FABP5
protein transport (GO:0015031)	1/369	0.660964	0.663394	0	0	0.933162	0.386381	NPM1
positive regulation of transcription, DNA-templated (GO:0045893)	3/1183	0.674838	0.67649	0	0	0.867273	0.341084	NPM1;KLF4;UBA52
regulation of transcription by RNA polymerase II (GO:0006357)	2206-05-01	0.781206	0.782161	0	0	0.760418	0.187759	NPM1;IFRD1;KLF4;UBA52;HOPX
regulation of transcription, DNA-templated (GO:0006355)	2244-05-01	0.794069	0.794069	0	0	0.745911	0.171996	NPM1;GCLC;IFRD1;KLF4;HOPX
